# Supplementary material for: Comparative transcriptomic analysis reveals the mechanistic basis of Pib-mediated broad spectrum resistance against Magnaporthe oryzae
Source: Funct Integr Genomics. 2020 Sep 7;20(6):787–99. doi: 10.1007/s10142-020-00752-x (PMC7585573; doi:10.1007/s10142-020-00752-x)
Supplement: Supplementary file 1 — (XLSX 13 kb) [file 10142_2020_752_MOESM1_ESM.xlsx]

## Sheet: Sheet1
Table S1. Primers used in this study
Gene name	primer name	Sequence(5'-3')	Expected size (bp)
Pib	PibdomF	GAACAATGCCCAAACTTGAGA	365
	PibdomR	GGGTCCACATGTCAGTGAGC
Pib	Lys145F	TCGGTGCCTCGGTAGTCAGT	803
	Lys145R	GGGAAGCGGATCCTAGGTCT
LOC_Os02g57310	LOC_Os02g57310F	CTGCAGCCATATTCGGCATT	142
	LOC_Os02g57310R	TGGCCCATATCACCACTTGT
LOC_Os11g12340	LOC_Os11g12340F	TCTGCAGATTGCTTCCCTCA	197
	LOC_Os11g12340R	TTATGCAGACCCAAGAGCCA
LOC_Os01g42710	LOC_Os01g42710F	TGGAGTTGGAGGCAATGGAT	130
	LOC_Os01g42710R	CAGGGCGCTTCTTGCATTAT
LOC_Os09g18260	LOC_Os09g18260F	TGACCAGACCGGCATTACTT	157
	LOC_Os09g18260R	GCAGTTCCGCTTACCAGAAG
LOC_Os04g30010	LOC_Os04g30010F	ACCAGGCTACATCTGCAACT	119
	LOC_Os04g30010R	GCACGGAACAAGGGTACTTC
LOC_Os03g49260	LOC_Os03g49260F	GTGCAACAGGCACTGGATAG	161
	LOC_Os03g49260R	ATTGCTAGTGGCTTCAGGGT
LOC_Os08g43210	LOC_Os08g43210F	CCTCAACTTCGCCGACTC	137
	LOC_Os08g43210R	GGAACACGGACGATGATGAC
LOC_Os07g48510	LOC_Os07g48510F	CAGCCCAACATGAGGGAGAT	131
	LOC_Os07g48510R	CACTTGCAAGAACAGCACCT
LOC_Os06g33100	LOC_Os06g33100F	ACCTCTGACCAGGAGCTCTA	115
	LOC_Os06g33100R	ATGCTTTGGGCGTATGTTCC
LOC_Os05g34150	LOC_Os05g34150F	GTCCGTCATCATCCTCCAGT	121
	LOC_Os05g34150R	AAGCTTATCGTCGGCGAAGT
LOC_Os08g42700	LOC_Os08g42700F	CAATGCGTGTGAGGAGGAAG	100
	LOC_Os08g42700R	TTTCACCGACTTGAGGCTCT
LOC_Os11g11770	LOC_Os11g11770F	CTGTACTGCAGCATGTTCCC	190
	LOC_Os11g11770R	TAACCCTGCCAAGCTCATCA
LOC_Os11g39160	LOC_Os11g39160F	AGCAAATCTCTCAGGCCAGT	104
	LOC_Os11g39160R	ATCCTGGTTGTGGAGGTCTG
LOC_Os11g45050	LOC_Os11g45050F	CTTGCAGTGGCCTTTCACTT	198
	LOC_Os11g45050R	TGGGTTCAACTAGGCTGGAG
LOC_Os12g13550	LOC_Os12g13550F	GACTTGCAGGGCTCATCTTG	188
	LOC_Os12g13550R	GGCTGTCAATGCCTACAAGG
LOC_Os01g09080	LOC_Os01g09080F	ACCATCGACGCAGAGAGATT	117
	LOC_Os01g09080R	CGTGTGAGCATCGTCTTGAG
LOC_Os01g40430	LOC_Os01g40430F	TCGTCATGGAGCCAGAGAAA	178
	LOC_Os01g40430R	GAGGAGCCAAGTTGAAGAGC
LOC_Os02g53100	LOC_Os02g53100F	AGGGCCCTAAAGAGGAAACC	65
	LOC_Os02g53100R	TCCTTGGTCCACAACCACTT
LOC_Os02g42780	LOC_Os02g42780F	ATGCCACTCCCAGAGCTATC	92
	LOC_Os02g42780R	GACGCAACAGAGCATGAGTT
LOC_Os04g52640	LOC_Os04g52640F	TGCAGTTGCAATTGGTGTGA	157
	LOC_Os04g52640R	TGCGGACCTTAGTTCACCAT
LOC_Os01g54590	LOC_Os01g54590F	AAATCCGATCTCCGCCATCT	175
	LOC_Os01g54590R	CCTCAACCGTCTTCTTGCTG
LOC_Os08g02996	LOC_Os08g02996F	TGGTAGCAGTCGTCGTACTC	124
	LOC_Os08g02996R	GTCCCGTTCTCGATCTCCAT
LOC_Os09g02710	LOC_Os09g02710F	AGTTGGTGGGTGTTGTCTCA	172
	LOC_Os09g02710R	ACATCAGCGATGACTTTGCC
LOC_Os01g27230	LOC_Os01g27230F	GAATTTGCTCGCTCGACACT	137
	LOC_Os01g27230R	GATGGGTGCTTGCCCATTAG
LOC_Os01g22249	LOC_Os01g22249F	ACAAGTTCGCCAACAAGTCC	90
	LOC_Os01g22249R	GGAAGGAGGAGCAGAAGGAG
LOC_Os10g38340	LOC_Os10g38340F	TTCTGGGCTGCCTACATTGA	131
	LOC_Os10g38340R	AGTGCTCCCTCCAGTTTCTC
LOC_Os07g48510	LOC_Os07g48510F	CAGCCCAACATGAGGGAGAT	177
	LOC_Os07g48510R	CACTTGCAAGAACAGCACCT
LOC_Os03g13170	Tubulin-F	TACCGTGCCCTTACTGTTCC	151
	Tubulin-R	CGGTGGAATGTCACAGACAC
	Lox3cas9F	ggcaGGGCTCAAGGACAAGCTGAC
	Lox3cas9R	aaacGTCAGCTTGTCCTTGAGCCC
