# Supplementary material for: Comparative transcriptomic analysis reveals the mechanistic basis of Pib-mediated broad spectrum resistance against Magnaporthe oryzae
Source: Funct Integr Genomics. 2020 Sep 7;20(6):787–99. doi: 10.1007/s10142-020-00752-x (PMC7585573; doi:10.1007/s10142-020-00752-x)
Supplement: Supplementary file 5 — (XLSX 10 kb) [file 10142_2020_752_MOESM5_ESM.xlsx]

## Sheet: Sheet1
Table S5. The set of IRBLb-B SDEGs selected to perform qRT-PCR in order to validate their differential transcription based on RNA-seq data. FC: fold change in transcript abundance.
Gene_id	FC(IRBLb-B M. oryzae/MocK)	FC(LHT M. oryzae/MocK)	annotation
LOC_Os04g30010	7.449	3.425	OsWAK45 - OsWAK receptor-like protein kinase, expressed
LOC_Os08g43210	14.47	2.801	AP2 domain containing protein, expressed
LOC_Os09g18260	29.222	5.216	senescence-induced receptor-like serine/threonine-protein kinase precursor, putative
LOC_Os11g12340	11.503	2.427	disease resistance protein RPM1, putative, expressed
LOC_Os05g34150	0.033	0.289	glutathione S-transferase, putative, expressed
LOC_Os03g49260	5.587	1	lipoxygenase, putative, expressed
LOC_Os02g57310	4.353	0.499	pib, putative, expressed
LOC_Os06g33100	19.794	2.331	peroxidase precursor, putative, expressed
LOC_Os01g42710	4.299	2.427	OsLOL2
LOC_Os07g48510	5.187	3.861	thioredoxin, putative, expressed
