# Supplementary material for: Comparative transcriptomic analysis reveals the mechanistic basis of Pib-mediated broad spectrum resistance against Magnaporthe oryzae
Source: Funct Integr Genomics. 2020 Sep 7;20(6):787–99. doi: 10.1007/s10142-020-00752-x (PMC7585573; doi:10.1007/s10142-020-00752-x)
Supplement: Supplementary file 6 — (XLSX 214 kb) [file 10142_2020_752_MOESM6_ESM.xlsx]

## Sheet: 821 SDEL unique to Pib
Table S6. The set of IRBLb-B SDEGs. R: biological replicate, FC: fold change in transcript abundance.
Gene_id	FC(IRBLb-B M. oryzae36h/IRBLb-B Mock)	Log2FC(IRBLb-B M. oryzae36h/IRBLb-B Mock)	Pvalue	Padjust	Significant	Regulate	IRBLb-B Mock R1_Fpkm	IRBLb-B Mock R2_Fpkm	IRBLb-B Mock R3_Fpkm	M. oryzae IRBLb-B 36hR1_Fpkm	M. oryzae IRBLb-B 36hR2_Fpkm	M. oryzae IRBLb-B 36h R3_Fpkm	IRBLb-B Mock_Fpkm	IRBLb-B M. oryzae36h_Fpkm	FC(LHT M. oryzae36h/LHT Mock)	Log2FC(LHT M. oryzae 36h/LHT Mock)	Pvalue	Padjust	LHT Mock R1_Fpkm	LHT Mock R2_Fpkm	LHT Mock R3_Fpkm	M. oryzae LHT 36h R1_Fpkm	M. oryzae LHT 36h R2_Fpkm	M. oryzae LHT 36h R3_Fpkm	LHT Mock_Fpkm	LHT M. oryzae 36h_Fpkm	annotation
ChrSy.fgenesh.gene.25	4.737	2.244	2.276e-06	2.104e-05	yes	up	2.774	0.978	2.547	8.49	9.687	10.935	2.1	9.704	2.572	1.363	0.03361	0.07686	4.424	1.607	1.218	7.52	6.908	3.845	2.416	6.091	ChrSy.fgenesh.gene.25
ChrUn.fgenesh.gene.68	5.06	2.339	0.01565	0.04925	yes	up	56.737	0.827	0	2.456	2.299	3.449	19.188	2.735	7.658	2.937	0.08583	0.1653	0	0	0	0	2.572	1.199	0	1.257	ChrUn.fgenesh.gene.68
LOC_Os01g03530	7.49	2.905	0.000868	0.00428	yes	up	0.068	0.023	0.028	0.377	0.274	0.506	0.04	0.386	1.159	0.2133	0.8541	0.9053	0.059	0.367	0.046	0.231	0.019	0.326	0.157	0.192	multicopper oxidase domain containing protein, expressed
LOC_Os01g04570	5.116	2.355	0.0008512	0.004203	yes	up	0.222	0.082	0.346	2.355	0.614	0.754	0.217	1.241	2.528	1.338	0.003224	0.0105	2.013	3.783	2.113	7.259	3.537	8.304	2.636	6.367	Ser/Thr protein kinase, putative, expressed
LOC_Os01g05870	5.768	2.528	0.0009527	0.004622	yes	up	0.068	0.035	0.055	0.679	0.141	0.267	0.053	0.362	1.935	0.9526	0.1295	0.2287	0.132	0.253	0.264	0.392	0.224	0.642	0.216	0.419	receptor kinase, putative, expressed
LOC_Os01g09080	13.68	3.774	9.477e-06	7.667e-05	yes	up	0.116	0.035	0	1.291	0.473	1.168	0.05	0.977	1	0	1	1	0	0.038	0.241	6.426	0.468	0.364	0.093	2.419	WRKY DNA-binding domain containing protein, expressed
LOC_Os01g20780	24.778	4.631	0.0001227	0.0007629	yes	up	0	0	0	0.134	2.499	1.655	0	1.429	1	0	1	1	0	0	0	6.315	0.078	0.144	0	2.179	anther-specific protein SF18 precursor, putative, expressed
LOC_Os01g20940	4.402	2.138	7.204e-10	1.17e-08	yes	up	3.644	1.98	2.616	9.361	15.672	10.108	2.747	11.714	2.862	1.517	1.229e-06	9.184e-06	3.762	2.745	3.159	9.006	10.464	7.326	3.222	8.932	PHS1, putative, expressed
LOC_Os01g22249	8.305	3.054	2.944e-06	2.659e-05	yes	up	11.589	2.504	5.8	141.351	27.89	18.873	6.631	62.705	1.17	0.2265	0.5137	0.6429	35.228	22.303	25.637	38.887	21.873	33.464	27.723	31.408	peroxidase precursor, putative, expressed
LOC_Os01g39990	7.906	2.983	0.01454	0.04641	yes	up	0	0.035	0	0.771	0.033	0.184	0.012	0.329	0.891	-0.1657	0.8833	0.9252	0.558	0.089	0.138	0.11	0.068	0.499	0.262	0.226	expressed protein
LOC_Os01g40430	20.14	4.332	0.0003267	0.001813	yes	up	0	0	0	0.511	1.884	0.322	0	0.906	1	0	1	1	0	0	0.08	13.695	0.39	0.633	0.027	4.906	OsWRKY27 - Superfamily of TFs having WRKY and zinc finger domains, expressed
LOC_Os01g41780	6.489	2.698	3.639e-09	5.313e-08	yes	up	0.251	0.233	1.343	3.394	2.457	2.548	0.609	2.8	1.753	0.81	0.3528	0.4873	3.424	0.291	0.069	0.723	1.043	1.275	1.261	1.014	expressed protein
LOC_Os01g42710	4.299	2.104	5.268e-09	7.49e-08	yes	up	0.686	0.454	0.443	2.271	2.789	1.665	0.528	2.242	2.427	1.279	0.001424	0.005147	0.573	0.38	0.356	1.004	1.052	1.026	0.436	1.027	retrotransposon protein, putative, unclassified, expressed
LOC_Os01g45520	8.151	3.027	0.001531	0.006993	yes	up	0.048	0	0.069	0.327	0.232	0.699	0.039	0.419	4.56	2.189	0.062	0.1269	0	0.089	0.023	0.251	0.195	0.182	0.037	0.209	D-mannose binding lectin family protein
LOC_Os01g50360	5.223	2.385	0.01077	0.03621	yes	up	0.174	0.128	0	0.235	0.921	0.865	0.101	0.674	4.053	2.019	0.03254	0.07479	0.147	0.051	0.574	0.432	1.968	1.036	0.257	1.145	NAC domain containing protein, putative, expressed
LOC_Os01g50820	5.641	2.496	0.0002992	0.001678	yes	up	0.097	0.058	0.346	1.131	0.83	1.021	0.167	0.994	4.649	2.217	0.02819	0.0663	0.073	0.101	0.057	0.542	0.487	0.096	0.077	0.375	transporter, major facilitator family, putative, expressed
LOC_Os01g52890	5.198	2.378	3.404e-09	5.007e-08	yes	up	2.842	1.851	1.703	11.884	10.733	10.089	2.132	10.902	3.595	1.846	0.0001024	0.0005012	3.689	2.745	3.342	8.063	9.266	17.164	3.259	11.498	expressed protein
LOC_Os01g54590	6.653	2.734	3.042e-05	0.0002204	yes	up	0.58	0.268	1.163	9.076	3.096	2.511	0.67	4.894	3.463	1.792	0.007349	0.02142	3.351	0.696	0.896	3.725	7.044	6.376	1.648	5.715	ras-related protein, putative, expressed
LOC_Os01g55270	4.362	2.125	2.091e-05	0.0001575	yes	up	1.836	1.083	1.786	11.473	4.873	4.461	1.568	6.936	3.322	1.732	0.001102	0.004119	1.043	1.214	1.574	3.615	3.03	6.041	1.277	4.229	SGS domain containing protein, expressed
LOC_Os01g55720	4.371	2.128	0.0001802	0.00107	yes	up	1.691	0.419	1.675	5.087	5.097	6.236	1.262	5.473	3.85	1.945	0.000175	0.0008088	1.925	0.949	1.562	5.412	6.167	5.226	1.479	5.602	expressed protein
LOC_Os01g59840	6.025	2.591	9.162e-14	2.419e-12	yes	up	2.339	1.77	1.329	10.887	13.497	8.213	1.813	10.866	2.31	1.208	0.04372	0.09544	5.452	2.555	1.987	2.831	8.204	11.88	3.331	7.638	Os1bglu3 - beta-glucosidase hoM. oryzaelogue, similar to G. max isohydroxyurate hydrolase, expressed
LOC_Os01g64860	13.454	3.75	0.001103	0.005245	yes	up	0.019	0	0	0.687	0.141	0.092	0.006	0.307	5.816	2.54	0.02917	0.06825	0.088	0.025	0.023	0.221	0.039	0.7	0.045	0.32	OsSub11 - Putative Subtilisin hoM. oryzaelogue, expressed
LOC_Os01g65169	4.79	2.26	9.435e-07	9.333e-06	yes	up	0.88	1.7	0.498	5.263	5.005	4.341	1.026	4.87	3.446	1.785	0.0008106	0.003153	1.249	2.619	3.974	11.336	9.363	4.833	2.614	8.511	proton-dependent oligopeptide transport, putative, expressed
LOC_Os01g66130	4.187	2.066	2.238e-10	3.925e-09	yes	up	5.538	3.936	3.447	19.72	21.466	11.653	4.307	17.613	3.138	1.65	1.412e-05	8.374e-05	6.466	2.846	5.525	16.466	14.897	14.201	4.946	15.188	armadillo/beta-catenin repeat family protein, putative, expressed
LOC_Os01g68460	36.784	5.201	4.361e-07	4.589e-06	yes	up	0	0	0.069	3.017	0.415	3.605	0.023	2.346	4.986	2.318	0.07231	0.1442	0.073	0.228	0	1.265	0.273	0.153	0.1	0.564	DC1, putative, expressed
LOC_Os01g68470	13.52	3.757	3.454e-05	0.0002467	yes	up	0	0.21	0.125	3.218	1.544	1.913	0.112	2.225	2.029	1.021	0.5139	0.643	0.338	0	0	0.713	0.097	0.182	0.113	0.331	hypothetical protein
LOC_Os01g69840	4.81	2.266	5.203e-05	0.0003572	yes	up	2.32	1.84	5.731	14.289	23.391	8.894	3.297	15.525	1.649	0.7214	0.2775	0.4073	8.142	2.075	2.745	8.956	5.037	6.731	4.321	6.908	expressed protein
LOC_Os01g70240	6.101	2.609	0.002017	0.008838	yes	up	0.193	0.233	3.544	4.257	5.454	13.428	1.323	7.713	5.95	2.573	0.08682	0.1668	7.628	0	0.149	31.417	30.32	5.044	2.592	22.26	expressed protein
LOC_Os01g72270	22.675	4.503	0.0001386	0.0008491	yes	up	0.261	0	0.18	1.173	33.17	4.396	0.147	12.913	1	0	1	1	0.323	0	0	88.055	6.606	10.183	0.108	34.948	cytochrome P450, putative, expressed
LOC_Os02g02320	4.588	2.198	0.0002282	0.001322	yes	up	5.799	3.423	6.451	5.473	45.762	21.255	5.224	24.163	4.983	2.317	0.0504	0.1074	19.047	5.022	6.432	167.756	15.063	5.676	10.167	62.832	OsSCP6 - Putative Serine Carboxypeptidase hoM. oryzaelogue, expressed
LOC_Os02g04915	6.916	2.79	1.758e-06	1.652e-05	yes	up	0.309	0.373	0.263	2.137	2.698	2.161	0.315	2.332	1.162	0.2165	0.8	0.8667	0.132	1.012	1.757	0.623	1.306	1.362	0.967	1.097	expressed protein
LOC_Os02g06950	9.344	3.224	0.002072	0.009051	yes	up	0	0.21	0.125	0.126	4.408	0.727	0.112	1.754	1	0	1	1	0.176	0.127	0	9.89	0.097	0.134	0.101	3.374	no apical meristem protein, putative
LOC_Os02g09660	8.072	3.013	0.002864	0.01193	yes	up	10.207	0	0	31.445	27.791	57.115	3.402	38.784	5.95	2.573	0.03588	0.0811	6.746	5.895	0	55.946	28.81	3.998	4.214	29.585	hypothetical protein
LOC_Os02g20100	6.118	2.613	0.005472	0.0207	yes	up	0.019	0.07	0	0.075	0.365	0.193	0.03	0.211	2.9	1.536	0.1938	0.3114	0.118	0	0.011	0.07	0.205	0.125	0.043	0.133	retrotransposon protein, putative, Ty3-gypsy subclass
LOC_Os02g21890	13.324	3.736	0.0002486	0.001427	yes	up	0.145	0	0.401	0.092	8.832	3.219	0.182	4.048	1	0	1	1	0.132	0	0.057	21.928	0.049	0.288	0.063	7.422	expressed protein
LOC_Os02g26720	12.193	3.608	0.0004465	0.002385	yes	up	0.174	0	0.055	0.067	2.158	2.538	0.076	1.588	1	0	1	1	0	0	0	27.069	2.64	3.366	0	11.025	Inositol 1, 3, 4-trisphosphate 5/6-kinase, putative, expressed
LOC_Os02g28980	4.022	2.008	6.012e-11	1.135e-09	yes	up	4.958	3.214	5.495	17.373	14.518	21.071	4.556	17.654	2.949	1.56	0.0003453	0.001483	4.012	8.185	2.837	16.537	12.958	13.779	5.011	14.425	peptidyl-prolyl isomerase, putative, expressed
LOC_Os02g33710	4.503	2.171	4.768e-16	1.599e-14	yes	up	99.305	111.332	95.554	492.372	531.546	319.289	102.064	447.736	3.686	1.882	1.696e-09	2.027e-08	188.469	134.275	190.692	479.453	584.37	807.19	171.145	623.671	decarboxylase, putative, expressed
LOC_Os02g36619	4.095	2.034	9.238e-10	1.479e-08	yes	up	1.633	1.572	1.052	4.685	6.35	5.905	1.419	5.647	2.452	1.294	0.009134	0.02564	1.455	1.139	1.149	4.609	2.825	1.534	1.248	2.989	exo70 exocyst complex subunit, putative, expressed
LOC_Os02g37254	6.391	2.676	9.265e-13	2.231e-11	yes	up	4.862	2.527	3.101	19.427	24.952	20.776	3.497	21.718	2.213	1.146	0.04846	0.1039	9.567	2.34	5.892	10.864	8.895	19.12	5.933	12.96	expressed protein
LOC_Os02g39140	5.704	2.512	2.92e-13	7.382e-12	yes	up	14.209	13.403	8.901	73.793	45.364	98.778	12.171	72.645	3.893	1.961	4.998e-09	5.529e-08	15.711	23.568	18.734	63.978	97.82	62.364	19.338	74.721	helix-loop-helix DNA-binding domain containing protein, expressed
LOC_Os02g40620	12.711	3.668	0.001743	0.007809	yes	up	0.097	0	0	0.193	3.08	1.094	0.032	1.456	7.008	2.809	0.0905	0.1724	0	0	0	0.673	0.419	0.096	0	0.396	hypothetical protein
LOC_Os02g42780	13.15	3.717	0.0009401	0.004572	yes	up	0.019	0	0	0.528	0.149	0.294	0.006	0.324	1	0	1	1	0.029	0	0.057	6.536	0.224	0.441	0.029	2.4	lectin receptor-type protein kinase, putative, expressed
LOC_Os02g43170	11.48	3.521	1.534e-12	3.594e-11	yes	up	1.179	0.629	1.91	23.927	11.497	7.799	1.239	14.408	3.104	1.634	0.001448	0.005222	2.204	0.822	1.195	3.735	3.517	5.772	1.407	4.341	B-box zinc finger family protein, putative, expressed
LOC_Os02g44300	4.525	2.178	6.205e-06	5.221e-05	yes	up	2.455	1.258	3.115	16.46	9.878	4.838	2.276	10.392	3.207	1.681	0.000414	0.001743	10.582	2.922	8.086	21.748	26.618	20.213	7.197	22.86	MSP domain containing protein, expressed
LOC_Os02g44490	13.041	3.705	0.003022	0.01248	yes	up	0	0	0	0.427	0.042	0.184	0	0.218	11.29	3.497	0.03584	0.08102	0	0	0	0	0.205	0.326	0	0.177	anthranilate phosphoribosyltransferase, putative, expressed
LOC_Os02g46080	5.598	2.485	1.02e-18	4.279e-17	yes	up	2.155	1.956	2.132	12.823	9.679	12.177	2.081	11.56	3.087	1.626	0.0004381	0.001832	1.881	1.151	1.711	3.062	6.031	5.37	1.581	4.821	protein phosphatase 2C, putative, expressed
LOC_Os02g53100	19.468	4.283	0.0005587	0.002907	yes	up	0	0	0	0.059	1.403	0.138	0	0.533	1	0	1	1	0	0	0	11.145	0.214	0	0	3.786	OsWRKY32 - Superfamily of TFs having WRKY and zinc finger domains, expressed
LOC_Os02g54130	4.569	2.192	1.802e-09	2.768e-08	yes	up	8.631	21.472	20.75	77.078	75.636	99.606	16.951	84.107	1.336	0.4179	0.272	0.4017	53.304	22.86	30.576	39.7	42.217	63.036	35.58	48.318	heat shoMock protein DnaJ, putative, expressed
LOC_Os02g54940	4.053	2.019	1.138e-11	2.373e-10	yes	up	2.097	1.49	3.018	8.976	7.471	5.5	2.202	7.316	2.994	1.582	0.0003051	0.001333	2.631	1.189	1.229	3.594	2.913	5.82	1.683	4.109	hypothetical protein
LOC_Os02g57310	4.353	2.122	0.001625	0.007345	yes	up	1.141	0.617	1.218	5.121	7.022	0.819	0.992	4.321	0.499	-1.004	0.1271	0.2256	5.408	0.582	2.251	0.934	1.793	1.007	2.747	1.245	Pib, putative, expressed
LOC_Os03g02550	4.75	2.248	1.612e-17	6.055e-16	yes	up	34.149	30.147	44.475	184.168	186.891	126.903	36.257	165.987	3.352	1.745	0.0006376	0.00255	76.172	18.597	38.065	107.333	149.517	187.093	44.278	147.981	OsFBX76 - F-box domain containing protein, expressed
LOC_Os03g04560	4.078	2.028	0.0009281	0.004524	yes	up	0.155	0.116	0.083	0.612	0.34	0.552	0.118	0.501	4.308	2.107	0.02156	0.053	0.147	0.051	0.011	0.522	0.234	0.211	0.07	0.322	expressed protein
LOC_Os03g06640	5.213	2.382	3.109e-06	2.791e-05	yes	up	0.648	0.78	0.651	2.673	3.544	3.265	0.693	3.161	2.425	1.278	0.1321	0.232	0.147	1.607	1.183	1.747	2.923	1.151	0.979	1.94	retrotransposon protein, putative, unclassified
LOC_Os03g10240	4.269	2.094	5.83e-06	4.933e-05	yes	up	2.252	1.351	2.409	5.389	13.713	5.509	2.004	8.204	2.888	1.53	0.03596	0.08124	4.042	1.379	3.342	17.159	6.45	1.63	2.921	8.413	DUF677 domain containing protein, putative, expressed
LOC_Os03g14710	8.196	3.035	2.363e-09	3.592e-08	yes	up	0.406	0.291	0.54	5.054	3.81	1.711	0.412	3.525	3.6	1.848	5.948e-05	0.0003074	1.161	0.531	1.022	2.631	2.962	4.085	0.905	3.226	protein kinase, putative, expressed
LOC_Os03g15050	5.571	2.478	1.325e-22	7.751e-21	yes	up	313.168	258.412	225.907	1401.77	1727.82	1279.64	265.829	1469.75	3.961	1.986	1.956e-14	4.283e-13	349.823	418.447	394.374	1617.82	1741.05	1282.15	387.548	1547.01	phosphoenolpyruvate carboxykinase, putative, expressed
LOC_Os03g16780	4.754	2.249	9.733e-13	2.332e-11	yes	up	18.084	14.753	12.306	95.055	73.744	45.765	15.048	71.521	1.898	0.9243	0.009213	0.02582	29.584	19.76	25.867	32.36	58.78	46.064	25.07	45.735	ankyrin repeat family protein, putative, expressed
LOC_Os03g21999	4.059	2.021	2.496e-05	0.0001847	yes	up	8.216	0.769	5.357	12.11	14.369	3.173	4.781	9.884	3.676	1.878	0.0003438	0.001478	5.614	1.025	15.495	3.173	7.609	9.301	7.378	6.694	expressed protein
LOC_Os03g25610	7.275	2.863	0.0008734	0.004304	yes	up	0.251	0.908	0.595	1.601	3.686	4.084	0.585	3.124	1.81	0.8558	0.325	0.4585	0.603	1.986	1.7	2.299	1.004	2.378	1.43	1.894	heavy metal-associated domain containing protein, expressed
LOC_Os03g28270	4.158	2.056	0.01179	0.03905	yes	up	0.068	0.175	0.028	0.855	0.357	0.11	0.09	0.441	0.319	-1.65	0.02029	0.05031	0.367	0.367	0.333	0.141	0.136	0.029	0.356	0.102	Leucine Rich Repeat family protein, expressed
LOC_Os03g28330	5.311	2.409	1.223e-06	1.183e-05	yes	up	0.947	0.838	0.941	9.504	2.789	2.658	0.909	4.984	1.646	0.7192	0.5475	0.6714	22.118	0.569	2.01	12.802	6.128	24.902	8.232	14.611	sucrose synthase, putative, expressed
LOC_Os03g29250	14.743	3.882	0.00159	0.007216	yes	up	0	0	0	1.341	0.365	0.285	0	0.664	1.723	0.7846	0.451	0.5861	0.088	0.493	0.402	0.552	0.195	0.997	0.328	0.581	SPX domain-containing protein, putative, expressed
LOC_Os03g32100	6.386	2.675	3.951e-05	0.0002789	yes	up	0.048	0.303	0.083	0.88	0.979	0.809	0.145	0.889	2.799	1.485	0.1392	0.2416	0.279	0.076	0.069	0.934	0.058	0.24	0.141	0.411	spotted leaf 11, putative, expressed
LOC_Os03g33090	5.514	2.463	2.077e-15	6.506e-14	yes	up	4.176	3.202	4.485	19.016	19.158	24.327	3.954	20.834	2.819	1.495	0.001141	0.004249	7.084	5.769	10.292	15.041	14.702	34.644	7.715	21.462	DUF260 domain containing protein, putative, expressed
LOC_Os03g38800	6.974	2.802	3.649e-05	0.0002595	yes	up	0.029	0.338	0.374	1.726	1.494	2.308	0.247	1.843	3.64	1.864	0.173	0.2857	0.073	0	0.023	0.171	0.029	0.288	0.032	0.163	AAA family ATPase, putative, expressed
LOC_Os03g45960	4.773	2.255	2.544e-06	2.332e-05	yes	up	2.416	6.055	9.496	35.895	17.672	32.475	5.989	28.681	1	0	1	1	2.939	2.657	1.574	634.287	61.303	61.751	2.39	252.447	thaumatin, putative, expressed
LOC_Os03g49260	5.587	2.482	1.353e-05	0.000106	yes	up	1.208	3.144	1.716	5.137	1.444	3.477	2.023	3.353	1	0	1	1	1.161	0.81	1.401	11.215	2.738	2.522	1.124	5.492	lipoxygenase, putative, expressed
LOC_Os03g52390	6.69	2.742	7.073e-16	2.324e-14	yes	up	46.849	47.532	72.617	245.055	448.423	335.007	55.666	342.828	1	0	1	1	6.29	7.186	4.744	1632.76	60.271	118.592	6.073	603.875	PIII1 - Proteinase inhibitor II family protein precursor, expressed
LOC_Os03g53670	4.132	2.047	1.117e-18	4.665e-17	yes	up	49.43	41.605	33.083	165.462	165.284	162.082	41.373	164.276	3.74	1.903	2.566e-06	1.784e-05	35.992	65.505	46.829	201.472	231.193	105.341	49.442	179.335	YT521-B-like family domain containing protein, expressed
LOC_Os03g53800	10.396	3.378	3.421e-13	8.559e-12	yes	up	25.111	10.2	43.064	398.306	221.829	260.878	26.125	293.671	1	0	1	1	96.351	5.478	7.052	796.451	457.778	484.878	36.294	579.702	periplasmic beta-glucosidase precursor, putative, expressed
LOC_Os03g57680	7.648	2.935	1.947e-15	6.124e-14	yes	up	8.419	3.971	10.23	75.352	61.982	44.625	7.54	60.653	0.971	-0.04207	0.9312	0.9562	32.332	21.304	20.767	53.435	24.825	20.577	24.801	32.946	aldehyde oxidase, putative, expressed
LOC_Os03g60200	4.76	2.251	0.01061	0.03577	yes	up	0.077	0.058	0	0.226	0.274	0.304	0.045	0.268	1.297	0.3749	0.7586	0.8382	0.176	0	0.092	0.04	0.185	0.125	0.089	0.117	pentatricopeptide, putative, expressed
LOC_Os03g60300	8.095	3.017	0.002868	0.01195	yes	up	0	0.082	0.042	0.251	0.872	0.414	0.041	0.512	1	0	1	1	0	0	0	0.151	0.068	0.038	0	0.086	expressed protein
LOC_Os03g63074	4.078	2.028	3.582e-08	4.551e-07	yes	up	5.558	8.209	4.277	24.64	25.525	14.743	6.015	21.636	2.892	1.532	8.797e-06	5.464e-05	5.467	5.617	8.27	15.362	20.587	13.951	6.451	16.633	Ser/Thr protein phosphatase family protein, expressed
LOC_Os03g63110	4.15	2.053	1.237e-07	1.436e-06	yes	up	2.619	1.281	2.326	7.459	10.027	7.146	2.075	8.211	3.516	1.814	2.128e-05	0.0001213	3.704	1.67	2.412	11.446	9.529	8.371	2.595	9.782	prefoldin, putative, expressed
LOC_Os03g64260	9.17	3.197	0.00014	0.0008571	yes	up	0.57	0	0.097	4.056	2.424	1.72	0.222	2.733	1	0	1	1	0	0	0	16.938	13.367	100.45	0	43.585	AP2 domain containing protein, expressed
LOC_Os04g01320	5.684	2.507	1.166e-25	9.009e-24	yes	up	6.64	5.636	6.16	47.385	32.331	32.963	6.145	37.56	1.642	0.7157	0.01102	0.03004	15.035	12.815	11.877	24.961	17.099	26.532	13.242	22.864	serine/threonine-protein kinase receptor precursor, putative, expressed
LOC_Os04g01860	5.234	2.388	0.006428	0.02371	yes	up	0.367	0.442	0.221	1.81	1.146	3.21	0.343	2.055	5.267	2.397	0.04763	0.1024	0.176	0.316	0.149	0.141	1.676	2.397	0.214	1.405	cysteine-rich receptor-like protein kinase 7 precursor, putative
LOC_Os04g01874	5.227	2.386	7.162e-09	1.002e-07	yes	up	5.712	3.389	1.73	24.12	16.809	15.46	3.61	18.796	3.254	1.702	0.001506	0.00541	4.306	1.025	2.194	7.641	6.567	10.106	2.508	8.105	protein kinase, putative, expressed
LOC_Os04g07260	23.231	4.538	0.0001587	0.0009596	yes	up	0	0	0	1.039	0.108	0.267	0	0.471	1	0	1	1	0	0	0	0	0.097	0.115	0	0.071	hypothetical protein
LOC_Os04g10530	4.332	2.115	7.475e-06	6.161e-05	yes	up	6.805	7.639	6.949	61.138	12.883	23.177	7.131	32.399	1	0	1	1	0	0	0	0	0.029	0.086	0	0.038	amidase, putative, expressed
LOC_Os04g23319	9.774	3.289	0.00442	0.01728	yes	up	0.068	0	0	0.603	0.921	0.46	0.023	0.661	1	0	1	1	0	0	0	0	0	0	0	0	hypothetical protein
LOC_Os04g27670	12.755	3.673	0.0002469	0.001418	yes	up	4.601	2.003	6.977	6.973	212.391	59.175	4.527	92.846	1	0	1	1	0	0.089	0	70.986	0.906	2.483	0.03	24.792	terpene synthase family, metal binding domain containing protein, expressed
LOC_Os04g29550	5.333	2.415	1.164e-05	9.243e-05	yes	up	29.471	15.324	26.619	238.97	130.23	29.845	23.805	133.015	1.89	0.9181	0.01057	0.029	16.519	32.221	18.378	36.387	44.497	40.387	22.373	40.424	RIPER2 - Ripening-related family protein precursor, expressed
LOC_Os04g30010	7.449	2.897	0.008694	0.0304	yes	up	0	0.023	0.028	0.486	0.083	0.129	0.017	0.233	3.425	1.776	0.1555	0.263	0.088	0.025	0	0.221	0.088	0.144	0.038	0.151	OsWAK45 - OsWAK receptor-like protein kinase, expressed
LOC_Os04g30380	5.011	2.325	1.69e-12	3.951e-11	yes	up	10.507	7.429	5.551	39.867	43.355	42.657	7.829	41.96	1.461	0.5467	0.6891	0.787	0.353	0.683	0	0.422	1.422	0.125	0.345	0.656	retrotransposon protein, putative, Ty3-gypsy subclass
LOC_Os04g32770	5.622	2.491	2.758e-05	0.0002018	yes	up	0.425	0.606	0.429	1.928	2.158	6.521	0.487	3.536	1.44	0.5258	0.2442	0.3704	0.852	0.886	1.298	2.681	1.5	1.918	1.012	2.033	retrotransposon protein, putative, unclassified
LOC_Os04g39300	6.498	2.7	8.643e-07	8.637e-06	yes	up	0.628	1.63	3.876	15.798	10.484	15.81	2.045	14.031	3.059	1.613	0.02414	0.05824	0.456	0.67	0.276	2.038	0.711	1.918	0.467	1.556	heavy metal transport/detoxification protein, putative, expressed
LOC_Os04g41229	7.537	2.914	1.025e-33	1.254e-31	yes	up	23.594	25.28	19.019	171.48	140.615	182.334	22.631	164.81	2.227	1.155	2.422e-06	1.693e-05	52.232	44.493	58.774	121.59	94.323	111.842	51.833	109.252	helix-loop-helix DNA-binding domain containing protein, expressed
LOC_Os04g44354	4.311	2.108	1.18e-06	1.146e-05	yes	up	1.15	0.757	1.453	6.939	4.383	2.989	1.12	4.77	3.558	1.831	0.0003035	0.001327	1.587	1.177	1.424	5.08	2.046	7.565	1.396	4.897	UDP-glucoronosyl and UDP-glucosyl transferase domain containing protein, expressed
LOC_Os04g45690	4.047	2.017	8.61e-08	1.027e-06	yes	up	6.524	2.573	4.831	24.941	18.469	13.382	4.643	18.931	1.969	0.9778	0.002015	0.006993	7.539	7.299	4.79	13.514	12.315	12.331	6.543	12.72	B-box zinc finger family protein, putative, expressed
LOC_Os04g51680	12.389	3.631	0.0002386	0.001377	yes	up	6.64	0	12.417	142.021	139.942	56.278	6.352	112.747	3.813	1.931	0.07248	0.1444	0	29.982	33.16	64.661	62.648	119.637	21.047	82.315	hypothetical protein
LOC_Os04g52640	5.441	2.444	4.181e-18	1.642e-16	yes	up	4.427	7.115	7.655	33.749	30.19	35.17	6.399	33.036	1.925	0.9447	0.006349	0.01891	5.599	5.921	5.192	7.902	11.448	16.512	5.571	11.954	SHR5-receptor-like kinase, putative, expressed
LOC_Os04g54310	4.595	2.2	6.314e-15	1.883e-13	yes	up	19.863	16.279	19.864	106.143	58.661	82.02	18.669	82.275	1.888	0.917	0.06137	0.1259	40.651	43.961	17.413	36.176	90.464	59.43	34.008	62.023	conserved hypothetical protein
LOC_Os04g54630	4.056	2.02	3.043e-08	3.912e-07	yes	up	22.666	18.713	24.944	117.407	98.472	43.779	22.108	86.553	3.55	1.828	5.404e-06	3.523e-05	40.959	48.92	18.493	127.022	122.168	120.328	36.124	123.173	expressed protein
LOC_Os04g54740	4.155	2.055	0.008451	0.02968	yes	up	0.387	0.279	0.249	1.492	1.395	2.318	0.305	1.735	4.962	2.311	0.02847	0.06684	0.75	0	0.953	1.426	0.672	4.248	0.568	2.115	expressed protein
LOC_Os04g57390	7.067	2.821	0.0018	0.008029	yes	up	0.135	0.082	0.194	1.215	0.54	1.876	0.137	1.21	2.183	1.126	0.1873	0.3036	0.382	0.354	0.299	0.833	0.633	0.815	0.345	0.76	acyl-protein thioesterase, putative, expressed
LOC_Os05g02430	4.942	2.305	2.829e-11	5.636e-10	yes	up	1.344	1.095	0.844	4.836	4.582	4.415	1.094	4.611	2.983	1.577	0.001386	0.005026	0.529	0.455	0.965	1.135	1.861	2.551	0.65	1.849	retrotransposon protein, putative, Ty3-gypsy subclass
LOC_Os05g03500	4.84	2.275	5.227e-09	7.437e-08	yes	up	2.3	0.943	2.076	7.735	9.338	8.011	1.773	8.361	3.97	1.989	0.0001261	0.0006042	1.352	0.417	1.183	4.408	3.556	3.682	0.984	3.882	expressed protein
LOC_Os05g06990	4.104	2.037	0.0006999	0.003551	yes	up	0.638	0.233	0.374	1.282	3.005	0.745	0.415	1.677	2.977	1.574	0.002942	0.009711	0.735	0.43	0.758	3.133	1.442	1.525	0.641	2.033	TKL_IRAK_CrRLK1L-1.10 - The CrRLK1L-1 subfamily has hoM. oryzaelogy to the CrRLK1L hoM. oryzaelog, expressed
LOC_Os05g20550	4.272	2.095	0.0003037	0.001698	yes	up	0.251	0.419	0.9	3.654	2.515	2.437	0.523	2.869	3.269	1.709	0.01225	0.03286	1.866	1.607	1.401	1.918	2.699	13.894	1.625	6.17	retrotransposon protein, putative, unclassified
LOC_Os05g26140	8.134	3.024	0.003984	0.01583	yes	up	0	0.279	0	0.813	0.78	1.766	0.093	1.12	1	0	1	1	0	0	0	0	0.351	0.067	0	0.139	hypothetical protein
LOC_Os05g30680	10.368	3.374	0.003389	0.0138	yes	up	0.029	0	0	0.168	0.315	0.386	0.01	0.29	1	0	1	1	0	0	0	0	0	0.029	0	0.01	leucine zipper protein-like, putative, expressed
LOC_Os05g31890	11.6	3.536	0.005034	0.01928	yes	up	0	0	0	0.696	0.1	0.129	0	0.308	1	0	1	1	0	0.127	0	0.04	0.068	0	0.042	0.036	aspartyl protease family protein, putative, expressed
LOC_Os05g35520	4.249	2.087	8.771e-09	1.217e-07	yes	up	3.576	2.341	1.495	13.51	9.247	10.025	2.471	10.927	3.067	1.617	3.867e-05	0.0002092	3.204	2.948	2.642	5.452	8.856	12.206	2.931	8.838	deoxynucleoside kinase family, putative, expressed
LOC_Os05g36100	9.007	3.171	0.01349	0.04368	yes	up	0	0	0	0.453	0.523	0.046	0	0.341	7.454	2.898	0.02366	0.05727	0.073	0	0.057	0.532	0.146	0.623	0.043	0.434	AP2 domain containing protein, expressed
LOC_Os05g38264	7.336	2.875	1.221e-05	9.656e-05	yes	up	5.645	4.11	1.966	5.934	60.089	25.43	3.907	30.484	1	0	1	1	5.982	3.631	3.388	151.159	7.385	3.26	4.334	53.935	expressed protein
LOC_Os05g38880	6.13	2.616	1.42e-07	1.628e-06	yes	up	7.452	2.259	8.001	51.148	37.569	19.774	5.904	36.164	3.067	1.617	6.67e-06	4.256e-05	14.844	10.652	9.499	34.027	28.304	40.569	11.665	34.3	expressed protein
LOC_Os05g43830	4.084	2.03	0.01033	0.03503	yes	up	0.184	0.524	1.481	0.603	5.985	3.026	0.73	3.205	2.606	1.382	0.1254	0.2232	1.543	0.38	0.643	5.753	0.633	0.71	0.855	2.365	hydrolase, alpha/beta fold family domain containing protein, expressed
LOC_Os05g45020	6.892	2.785	2.057e-26	1.653e-24	yes	up	14.663	12.331	13.898	105.422	103.045	64.675	13.631	91.047	2.86	1.516	0.002611	0.008757	29.996	9.564	20.468	34.348	80.039	54.118	20.009	56.168	zinc finger/CCCH transcription factor, putative, expressed
LOC_Os05g47820	7.776	2.959	5.617e-05	0.0003822	yes	up	0.696	0.07	0.332	2.321	5.022	2.014	0.366	3.119	1	0	1	1	0	0	0	0	0	0	0	0	expressed protein
LOC_Os05g48880	4.246	2.086	3.983e-05	0.0002807	yes	up	1.179	0.769	0.54	4.802	2.158	3.513	0.829	3.491	2.789	1.48	0.03144	0.0727	0.941	0.304	0.816	1.114	1.929	3.183	0.687	2.075	expressed protein
LOC_Os05g49860	6.08	2.604	5.879e-18	2.282e-16	yes	up	12.478	6.8	9.565	64.49	58.827	45.167	9.614	56.161	3.907	1.966	0.0003323	0.001436	14.109	7.059	3.859	42.883	35.289	18.477	8.342	32.216	Core histone H2A/H2B/H3/H4 domain containing protein, putative, expressed
LOC_Os06g09350	16.854	4.075	9.739e-09	1.342e-07	yes	up	1.614	0	1.716	9.663	28.646	26.092	1.11	21.467	1	0	1	1	1.088	0.139	1.068	53.506	3.157	5.331	0.765	20.665	expressed protein
LOC_Os06g10300	4.13	2.046	0.0006518	0.003334	yes	up	0.57	0.349	0.152	1.978	1.826	0.874	0.357	1.559	1.683	0.7514	0.2883	0.4191	0.588	0.354	0.563	0.331	0.74	1.429	0.502	0.833	OsFBL29 - F-box domain and LRR containing protein, expressed
LOC_Os06g10530	4.219	2.077	0.003769	0.01511	yes	up	5.857	2.527	5.26	2.808	40.126	15.966	4.548	19.633	1	0	1	1	5.07	0.746	3.848	71.649	3.313	1.026	3.221	25.329	expressed protein
LOC_Os06g13020	4.199	2.07	3.376e-05	0.0002416	yes	up	0.512	0.85	0.471	1.911	2.831	3.431	0.611	2.724	3.803	1.927	0.006747	0.01988	0.573	0.253	0.31	1.024	0.828	2.483	0.379	1.445	DNA polymerase lambda, putative, expressed
LOC_Os06g15740	5.808	2.538	0.0006279	0.003226	yes	up	0.677	0.163	0.803	3.386	3.827	3.072	0.548	3.428	8.123	3.022	0.02024	0.0502	0	0.177	0.253	0.151	4.277	1.371	0.143	1.933	hypothetical protein
LOC_Os06g16200	16.156	4.014	0.0008287	0.004106	yes	up	0	0	0	0.277	0.324	0.304	0	0.302	1	0	1	1	0	0	0	0	0	0.058	0	0.019	proteins of unknown function domain containing protein, expressed
LOC_Os06g17400	7.626	2.931	0.006223	0.02308	yes	up	0.474	0.582	0	4.224	6.773	3.127	0.352	4.708	2.215	1.147	0.2893	0.4202	0.72	1.974	1.62	3.866	3.995	1.908	1.438	3.256	hypothetical protein
LOC_Os06g20150	5.776	2.53	8.92e-07	8.873e-06	yes	up	3.886	3.808	5.994	55.28	12.675	14.991	4.563	27.649	0.723	-0.4671	0.3505	0.4848	13.315	14.055	8.959	3.544	8.525	13.041	12.11	8.37	peroxidase precursor, putative, expressed
LOC_Os06g33100	19.794	4.307	8.562e-05	0.0005546	yes	up	0.058	0	0	1.961	0.291	0.717	0.019	0.99	2.331	1.221	0.036	0.08129	0.676	1.392	0.999	3.424	1.072	2.723	1.022	2.406	peroxidase precursor, putative, expressed
LOC_Os06g39110	4.039	2.014	1.027e-07	1.211e-06	yes	up	91.234	77.121	103.278	583.01	185.488	310.423	90.544	359.64	3.254	1.702	0.001181	0.004372	31.686	18.483	10.556	71.097	30.827	94.621	20.242	65.515	expressed protein
LOC_Os06g42020	6.404	2.679	1.466e-05	0.0001139	yes	up	0.3	0.058	0.318	2.171	1.345	1.094	0.225	1.537	2.017	1.012	0.2299	0.3539	0.412	0.278	0.161	1.054	0.507	0.173	0.284	0.578	CSLA9 - cellulose synthase-like family A, expressed
LOC_Os06g46060	5.084	2.346	7.237e-16	2.374e-14	yes	up	3.924	3.936	4.083	17.457	19.125	20.896	3.981	19.159	3.769	1.914	1.227e-06	9.175e-06	2.778	2.644	3.538	11.195	14.166	8.764	2.987	11.375	expressed protein
LOC_Os06g46870	38.319	5.26	8.552e-06	6.986e-05	yes	up	0	0	0	0.218	5.105	0.791	0	2.038	1	0	1	1	0	0	0	4.026	0.117	0.134	0	1.426	LTPL62 - Protease inhibitor/seed storage/LTP family protein precursor, putative
LOC_Os06g46940	7.459	2.899	3.27e-10	5.613e-09	yes	up	4.185	5.147	5.565	16.108	46.152	55.266	4.966	39.175	3.595	1.846	0.0001694	0.000786	11.213	3.821	5.892	45.584	19.876	16.358	6.975	27.273	Os6bglu25 - beta-glucosidase hoM. oryzaelogue, similar to Os3bglu6, expressed
LOC_Os06g48810	9.842	3.299	8.515e-14	2.26e-12	yes	up	1.585	0.559	1.343	8.959	16.344	10.08	1.162	11.794	1	0	1	1	1.44	0.873	0.517	109.321	3.81	2.273	0.943	38.468	OsHKT2;1 - Na+ transporter, expressed
LOC_Os07g02850	11.267	3.494	0.005515	0.02084	yes	up	0	0	0	1.441	0.398	0.221	0	0.687	9.063	3.18	0.0499	0.1065	0	0	0	0.09	0.419	0.729	0	0.413	DUF538 domain containing protein, putative, expressed
LOC_Os07g03730	26.318	4.718	1.021e-13	2.689e-12	yes	up	2.465	4.693	20.002	458.639	118.02	267.721	9.053	281.46	1	0	1	1	0.794	0.19	1.757	361.247	47.731	41.02	0.914	149.999	SCP-like extracellular protein, expressed
LOC_Os07g04150	5.614	2.489	3.151e-06	2.822e-05	yes	up	0.512	0.431	1.827	4.785	5.039	5.886	0.923	5.237	2.222	1.152	0.06471	0.1315	3.277	0.645	1.286	3.374	5.203	2.857	1.736	3.811	stress-induced protein, putative, expressed
LOC_Os07g05040	5.583	2.481	1.837e-34	2.328e-32	yes	up	18.896	20.145	21.11	111.389	107.885	99.918	20.05	106.397	3.43	1.778	0.0008412	0.003257	44.545	12.929	39.949	64.882	159.504	104.775	32.474	109.72	cadmium-induced protein, putative, expressed
LOC_Os07g14140	17.364	4.118	0.0006384	0.003274	yes	up	0	0	0	1.852	0.506	0.708	0	1.022	1	0	1	1	0.25	0	0	0.382	0.175	5.648	0.083	2.068	LTPL54 - Protease inhibitor/seed storage/LTP family protein precursor, putative, expressed
LOC_Os07g14150	4.302	2.105	7.938e-11	1.478e-09	yes	up	212.722	106.884	230.96	894.349	801.885	538.219	183.522	744.818	2.615	1.387	0.04106	0.09063	1070.23	91.869	491.282	1174.93	1111.88	1969.27	551.128	1418.69	cytidine deaminase, putative, expressed
LOC_Os07g19210	7.135	2.835	1.689e-05	0.0001299	yes	up	0.329	0.116	0.332	1.802	2.764	1.472	0.259	2.013	1.394	0.4796	0.4995	0.6301	0.75	0.569	1.195	1.275	0.497	1.688	0.838	1.153	cytochrome P450, putative, expressed
LOC_Os07g23430	5.084	2.346	0.008215	0.02898	yes	up	0.193	0.198	0.042	2.087	0.191	0.497	0.144	0.925	1	0	1	1	0	0	0.034	7.962	0.526	0.221	0.011	2.903	fatty acid desaturase, putative, expressed
LOC_Os07g25460	5.112	2.354	1.389e-32	1.587e-30	yes	up	5.674	4.961	5.648	21.488	19.747	26.957	5.428	22.731	2.599	1.378	0.002071	0.007162	6.628	6.68	4.25	18.665	8.496	9.234	5.853	12.132	ankyrin repeat domain containing protein, expressed
LOC_Os07g26870	14.33	3.841	0.00236	0.01011	yes	up	0	0	0	1.215	0.033	0.156	0	0.468	5.567	2.477	0.1569	0.2648	0	0	0	3.675	0.458	0	0	1.378	cytochrome P450, putative, expressed
LOC_Os07g34710	10.622	3.409	0.008478	0.02974	yes	up	0	0	0	0	1.021	0.441	0	0.487	1	0	1	1	0	0	0	2.46	0	0.058	0	0.839	peroxidase precursor, putative, expressed
LOC_Os07g35310	4.807	2.265	9.673e-06	7.82e-05	yes	up	3.557	2.876	2.852	32.417	8.035	7.045	3.095	15.832	2.354	1.235	0.01889	0.0474	7.995	6.844	5.249	6.275	12.374	28.804	6.696	15.818	TKL_IRAK_DUF26-lc.12 - DUF26 kinases have hoM. oryzaelogy to DUF26 containing loci, expressed
LOC_Os07g39850	6.182	2.628	2.192e-05	0.0001643	yes	up	0.174	0.198	0.194	1.341	1.868	1.012	0.189	1.407	3.403	1.767	0.0347	0.07896	0.25	0.051	0.413	0.833	0.585	1.045	0.238	0.821	expressed protein
LOC_Os07g44830	6.259	2.646	2.437e-06	2.243e-05	yes	up	2.088	0.92	1.966	6.101	20.91	4.92	1.658	10.644	1.127	0.1721	0.7472	0.8306	3.836	1.581	2.975	2.149	4.813	2.119	2.797	3.027	proline-rich family protein, putative, expressed
LOC_Os07g48510	5.187	2.375	3.231e-09	4.784e-08	yes	up	48.966	22.439	46.496	282.617	220.152	105.161	39.3	202.643	3.861	1.949	0.009202	0.0258	117.852	6.427	29.427	165.819	219.58	228.976	51.235	204.792	thioredoxin, putative, expressed
LOC_Os08g02094	21.993	4.459	0.0001318	0.0008123	yes	up	0	0	0	0.461	0.457	0.644	0	0.521	1	0	1	1	0	0	0	0.08	0	0.268	0	0.116	GDSL-like lipase/acylhydrolase, putative, expressed
LOC_Os08g02996	8.1	3.018	6.391e-10	1.047e-08	yes	up	0.628	0.233	0.484	4.635	4.59	2.023	0.448	3.749	1	0	1	1	0	0	0	0	0	0	0	0	receptor-like kinase, putative, expressed
LOC_Os08g03002	5.641	2.496	0.001409	0.006495	yes	up	0.145	0.035	0.208	0.863	1.22	0.432	0.129	0.838	1	0	1	1	0	0	0	0	0.029	0	0	0.01	lectin-like receptor kinase 1, putative, expressed
LOC_Os08g04440	4.463	2.158	1.089e-09	1.728e-08	yes	up	129.791	163.825	70.568	479.29	490.184	611.686	121.395	527.053	3.308	1.726	2.153e-06	1.523e-05	82.242	77.131	132.618	216.844	335.074	392.951	97.33	314.956	RNA recognition M. oryzaetif containing protein, putative, expressed
LOC_Os08g08990	7.663	2.938	0.002214	0.009578	yes	up	0.077	0	0.581	4.643	1.121	1.113	0.219	2.292	7.116	2.831	0.02176	0.05339	0.353	0	0	1.255	0.585	1.381	0.118	1.074	Cupin domain containing protein, expressed
LOC_Os08g09000	11.314	3.5	0.0005774	0.00299	yes	up	0	0.082	0.194	3.486	1.245	0.304	0.092	1.678	7.648	2.935	0.04246	0.09303	0	0.089	0.069	1.546	0	0.662	0.053	0.736	Cupin domain containing protein, expressed
LOC_Os08g10130	5.657	2.5	0.01564	0.04923	yes	up	0.203	0	0.249	2.271	0.855	0.469	0.151	1.198	2.606	1.382	0.2814	0.4116	0.661	0.152	0.126	0.392	0.117	2.234	0.313	0.914	expressed protein
LOC_Os08g10310	11.464	3.519	0.003575	0.01444	yes	up	0.077	0	0.651	16.762	1.278	5.868	0.243	7.969	0.503	-0.9908	0.2594	0.3874	1.22	5.275	0.149	0.542	1.111	2.09	2.215	1.248	SHR5-receptor-like kinase, putative, expressed
LOC_Os08g10670	11.4	3.511	0.004335	0.01702	yes	up	0.242	0	0	0.62	6.176	2.115	0.081	2.97	1	0	1	1	0.088	0	0	12.5	0.575	0.221	0.029	4.432	expressed protein
LOC_Os08g13440	11.852	3.567	3.79e-09	5.507e-08	yes	up	28.427	15.045	63.979	1005.31	273.941	158.734	35.817	479.328	0.644	-0.6339	0.6318	0.7407	30.422	200.375	32.46	43.656	0.526	105.772	87.752	49.985	cupin domain containing protein, expressed
LOC_Os08g26230	4.75	2.248	7.37e-08	8.93e-07	yes	up	5.277	10.736	8.845	25.394	41.993	55.211	8.286	40.866	1	0	1	1	0.426	0.987	0.586	131.249	10.639	9.627	0.666	50.505	expressed protein
LOC_Os08g33660	8.754	3.13	0.0009878	0.004767	yes	up	0.029	0.268	0.042	0.277	0.689	3.302	0.113	1.423	2.751	1.46	0.09903	0.1854	0.514	0.089	0.391	1.837	0.663	0.364	0.331	0.955	MYB family transcription factor, putative, expressed
LOC_Os08g37115	5.544	2.471	7.608e-16	2.486e-14	yes	up	12.691	16.745	12.887	72.712	104.432	78.7	14.108	85.281	2.039	1.028	0.02766	0.06527	24.823	12.651	24.19	25.523	29.648	56.467	20.555	37.213	expressed protein
LOC_Os08g41620	8.106	3.019	6.364e-06	5.346e-05	yes	up	0.068	0.524	0.097	5.858	1.17	3.357	0.23	3.462	4.952	2.308	0.0217	0.05328	0.294	0.013	0.046	2.319	4.151	0.201	0.118	2.224	ubiquitin carboxyl-terminal hydrolase family protein
LOC_Os08g42440	4.377	2.13	8.042e-14	2.144e-12	yes	up	11.608	9.106	9.607	61.75	39.968	43.024	10.107	48.247	3.027	1.598	1.759e-05	0.0001023	16.166	10.159	12.026	22.611	48.365	46.313	12.784	39.096	CCT/B-box zinc finger protein, putative, expressed
LOC_Os08g42700	4.067	2.024	3.875e-06	3.412e-05	yes	up	8.612	9.886	4.928	44.167	13.638	37.828	7.809	31.878	3.11	1.637	0.0245	0.059	23.706	11.424	8.35	85.806	44.799	6.348	14.493	45.651	resistance protein, putative, expressed
LOC_Os08g43120	16.359	4.032	0.0006137	0.003158	yes	up	0.068	0.012	0.166	0.151	11.065	1.021	0.082	4.079	1	0	1	1	0	0.013	0	24.428	0.097	1.966	0.004	8.83	Plant PDR ABC transporter associated domain containing protein, expressed
LOC_Os08g43210	14.47	3.855	4.23e-14	1.158e-12	yes	up	1.228	0.99	1.938	10.803	17.689	32.466	1.385	20.319	2.801	1.486	0.0008778	0.003381	3.527	2.48	1.907	8.986	6.849	5.686	2.638	7.174	AP2 domain containing protein, expressed
LOC_Os08g43334	7.501	2.907	0.001144	0.005402	yes	up	0.28	0.082	0.401	0.201	5.462	1.499	0.254	2.387	1	0	1	1	0.044	0.051	0	17.511	0.594	0.748	0.032	6.284	HSF-type DNA-binding domain containing protein, expressed
LOC_Os09g15050	81.969	6.357	4.872e-09	6.94e-08	yes	up	0	0	0	4.023	0.647	1.582	0	2.084	1	0	1	1	0	0.076	0	1.265	0	0	0.025	0.422	ent-kaurene synthase A, chloroplast precursor, putative, expressed
LOC_Os09g18159	4.685	2.228	0.0003641	0.001999	yes	up	0.164	0.326	0.429	2.95	0.681	1.012	0.306	1.548	0.645	-0.6336	0.3981	0.5341	0.764	1.48	0.907	0.151	0.399	1.371	1.05	0.64	light repressible receptor protein kinase, putative, expressed
LOC_Os09g18260	29.222	4.869	1.442e-06	1.378e-05	yes	up	0.019	0	0	0.503	0.39	0.782	0.006	0.558	5.216	2.383	0.09662	0.1818	0	0	0.046	0.131	0.039	0.201	0.015	0.124	senescence-induced receptor-like serine/threonine-protein kinase precursor, putative
LOC_Os09g18310	28.76	4.846	3.351e-09	4.943e-08	yes	up	0.232	0	0.069	1.752	2.324	4.985	0.1	3.02	5.081	2.345	0.05079	0.1081	0.617	0.063	0.207	0.482	0.049	5.187	0.296	1.906	retrotransposon protein, putative, unclassified
LOC_Os09g19280	4.737	2.244	1.486e-07	1.695e-06	yes	up	1.682	1.898	1.329	10.744	6.699	6.898	1.636	8.114	3.281	1.714	0.0003827	0.001623	1.543	1.316	1.068	7.129	4.55	7.987	1.309	6.555	retrotransposon protein, putative, unclassified
LOC_Os09g19310	5.289	2.403	9.216e-09	1.275e-07	yes	up	1.373	1.223	1.744	13.46	7.031	3.587	1.447	8.026	3.245	1.698	0.0007609	0.002981	1.235	2.34	1.172	6.707	2.397	9.867	1.582	6.324	retrotransposon protein, putative, unclassified
LOC_Os09g29100	4.302	2.105	0.0005082	0.002674	yes	up	0.619	0.093	0.484	1.726	1.494	2.051	0.399	1.757	1.773	0.8264	0.2079	0.3282	0.764	0.557	0.241	0.974	1.091	0.623	0.521	0.896	cyclin, putative, expressed
LOC_Os09g30418	4.983	2.317	3.271e-14	9.059e-13	yes	up	93.274	121.463	75.635	395.373	403.54	589.54	96.791	462.818	3.792	1.923	2.549e-09	2.969e-08	59.903	81.268	114.861	275.29	358.711	320.222	85.344	318.074	heat shoMock protein, putative
LOC_Os09g32210	4.691	2.23	1.392e-05	0.0001087	yes	up	0.174	0.105	0.152	0.712	0.647	0.717	0.144	0.692	3.272	1.71	0.07266	0.1447	0.676	0.013	0.115	0.643	0.477	1.745	0.268	0.955	pumilio-family RNA binding repeat containing protein, expressed
LOC_Os09g36060	6.207	2.634	8.291e-05	0.0005393	yes	up	1.063	2.247	0.775	8.138	9.903	7.082	1.362	8.374	3.149	1.655	0.0883	0.1691	0.764	0.342	5.823	2.761	7.531	5.744	2.31	5.345	endoglucanase, putative, expressed
LOC_Os09g36600	4.353	2.122	1.335e-09	2.086e-08	yes	up	10.652	10.387	10.631	61.188	58.255	26.35	10.557	48.598	2.88	1.526	3.164e-05	0.000174	19.708	11.107	16.425	28.736	44.555	56.544	15.747	43.278	nodulin, putative, expressed
LOC_Os09g36990	4.19	2.067	3.137e-10	5.399e-09	yes	up	18.858	17.851	13.732	95.625	66.622	42.491	16.814	68.246	3.714	1.893	5.333e-12	8.841e-11	18.003	20.924	20.227	81.107	71.319	57.35	19.718	69.925	expressed protein
LOC_Os10g01820	11.893	3.572	8.727e-07	8.706e-06	yes	up	0.135	0.058	0	0.93	1.087	0.8	0.064	0.939	3.418	1.773	0.002429	0.008237	0.323	0.266	0.54	0.623	1.569	1.774	0.376	1.322	expressed protein
LOC_Os10g02040	5.688	2.508	1.276e-06	1.23e-05	yes	up	82.554	21.344	94.889	448.297	522.034	181.865	66.262	384.065	2.144	1.1	0.0465	0.1003	324.192	57.181	149.158	343.465	376.657	402.837	176.844	374.32	peroxidase precursor, putative, expressed
LOC_Os10g10280	5.517	2.464	0.006527	0.02403	yes	up	0.106	0.361	0.069	0.687	0.523	2.502	0.179	1.237	3.531	1.82	0.1923	0.3094	0.147	0.139	0.057	0.12	1.422	0	0.114	0.514	hypothetical protein
LOC_Os10g22050	4.028	2.01	0.01048	0.03544	yes	up	3.083	1.071	1.398	8.23	9.845	5.822	1.851	7.966	6.984	2.804	0.02998	0.06984	2.013	0	0	12.239	4.16	2.205	0.671	6.201	expressed protein
LOC_Os10g26250	20.379	4.349	8.534e-10	1.372e-08	yes	up	1.228	0	0.526	13.485	21.856	9.032	0.585	14.791	1.993	0.9952	0.316	0.4492	4.1	1.177	2.136	0.402	3.663	10.95	2.471	5.005	no apical meristem protein, putative
LOC_Os10g31290	4.763	2.252	0.003269	0.01337	yes	up	0.222	0.023	0.18	0.779	1.179	0.304	0.142	0.754	3.361	1.749	0.09263	0.1756	0.132	0	0.092	0.131	0.292	0.422	0.075	0.282	expressed protein
LOC_Os10g32649	6.826	2.771	0.00646	0.0238	yes	up	0.01	0.012	0.014	0.084	0.274	0.092	0.012	0.15	3.211	1.683	0.2003	0.3191	0	0.013	0.046	0.07	0.029	0.134	0.02	0.078	retrotransposon protein, putative, Ty3-gypsy subclass
LOC_Os10g35540	4.516	2.175	1.869e-07	2.1e-06	yes	up	2.175	2.026	1.592	6.839	6.566	12.021	1.931	8.475	2.091	1.064	0.03206	0.07391	0.985	2.239	1.172	2.801	2.679	2.963	1.465	2.814	hydrolase, alpha/beta fold family domain containing protein, expressed
LOC_Os10g36390	11.166	3.481	6.976e-05	0.0004635	yes	up	0.039	0	0.152	0.771	0.855	1.021	0.064	0.882	4.582	2.196	0.1227	0.2193	0.235	0	0.034	0	1.627	0.297	0.09	0.641	M. oryzaenocopper oxidase, putative
LOC_Os10g36500	4.724	2.24	0.0008697	0.004287	yes	up	2.088	1.642	16.14	29.442	27.525	35.657	6.623	30.875	2.789	1.48	0.01004	0.02778	27.821	6.705	8.362	54.68	36.283	28.239	14.296	39.734	invertase/pectin methylesterase inhibitor family protein, putative, expressed
LOC_Os10g36520	9.415	3.235	0.01094	0.03666	yes	up	0	0	0	0.352	0.224	0.892	0	0.489	1.822	0.8655	0.4182	0.5541	0.206	0.392	0.322	1.084	0.156	0.527	0.307	0.589	expressed protein
LOC_Os10g38090	13.804	3.787	8.385e-20	3.873e-18	yes	up	0.358	0.268	0.443	6.478	4.748	3.789	0.356	5.005	3.711	1.892	0.01999	0.04969	0.588	0.886	0.195	4.719	0.867	0.834	0.556	2.14	cytochrome P450, putative, expressed
LOC_Os10g39270	9.487	3.246	0.01076	0.03619	yes	up	0	0	0	0.092	0.498	0.414	0	0.335	6.48	2.696	0.1205	0.2162	0	0	0	0.723	0.049	0	0	0.257	nucleoid DNA-binding, putative
LOC_Os10g39300	14.45	3.853	3.3e-10	5.653e-09	yes	up	0.638	0.384	3.059	15.932	31.136	17.539	1.36	21.536	1	0	1	1	0	0	0	18.846	1.189	2.071	0	7.369	aspartic proteinase nepenthesin, putative, expressed
LOC_Os10g40450	10.368	3.374	3.04e-05	0.0002204	yes	up	0.88	1.06	0	7.979	11.837	6.006	0.647	8.607	4.807	2.265	0.04516	0.09803	3.498	0	0.988	2.018	3.985	18.832	1.495	8.278	hypothetical protein
LOC_Os10g41534	4.115	2.041	4.53e-12	9.98e-11	yes	up	10.961	16.756	9.468	47.058	50.601	51.219	12.395	49.626	3.858	1.948	4.4e-09	4.916e-08	9.068	14.409	16.862	49.349	58.205	43.59	13.446	50.381	ICE-like protease p20 domain containing protein, expressed
LOC_Os10g41870	5.688	2.508	1.772e-07	2e-06	yes	up	1.382	1.851	0.512	4.132	6.226	7.974	1.248	6.111	3.403	1.767	0.03105	0.07193	3.527	0.961	3.124	1.175	22.185	8.975	2.537	10.778	expressed protein
LOC_Os10g43030	4.269	2.094	6.854e-05	0.0004561	yes	up	0.783	0.64	0.651	3.327	4.59	1.104	0.691	3.007	2.207	1.142	0.01897	0.04753	0.794	0.784	1.608	2.741	1.53	2.656	1.062	2.309	conserved hypothetical protein
LOC_Os11g01570	5.8	2.536	0.00159	0.007216	yes	up	0.174	0.035	0.249	0.36	1.444	1.196	0.153	1	1	0	1	1	0.456	0.076	0.092	5.803	0.244	0.316	0.208	2.121	PMR5, putative, expressed
LOC_Os11g05760	8.963	3.164	0.00593	0.02213	yes	up	0	0	0.042	0.386	0.174	0.248	0.014	0.269	2.896	1.534	0.2953	0.4268	0.162	0	0	0.201	0.029	0.422	0.054	0.217	OsProCP5 - Putative Lysosomal Pro-x Carboxypeptidase hoM. oryzaelogue, expressed
LOC_Os11g08590	4.952	2.308	9.476e-08	1.122e-06	yes	up	0.754	1.572	1.26	4.978	8.956	4.093	1.195	6.009	1.514	0.5985	0.3634	0.4982	2.146	0.531	3.894	2.299	2.66	4.861	2.19	3.273	expressed protein
LOC_Os11g10400	4.698	2.232	0.001572	0.007152	yes	up	0.193	0.093	0.429	1.299	1.32	0.469	0.238	1.029	0.852	-0.2311	0.7889	0.8595	1.558	0.152	0.333	0.412	0.594	0.623	0.681	0.543	OsFBX419 - F-box domain containing protein, expressed
LOC_Os11g11770	4.519	2.176	1.08e-11	2.26e-10	yes	up	1.121	0.897	0.941	5.313	4.084	3.339	0.986	4.245	3.755	1.909	0.001216	0.004486	0.632	0.633	0.448	3.213	2.368	0.796	0.571	2.126	disease resistance protein RPM1, putative, expressed
LOC_Os11g12010	7.449	2.897	0.0005385	0.002812	yes	up	0.677	6.206	11.226	35.191	8.716	101.206	6.036	48.371	4.979	2.316	0.04087	0.09027	0.926	0.607	4.146	5.673	22.711	7.508	1.893	11.964	expressed protein
LOC_Os11g12340	11.503	3.524	3.814e-09	5.539e-08	yes	up	0.222	0.105	0.692	19.443	2.017	2.538	0.34	7.999	2.427	1.279	0.1609	0.27	4.982	5.161	2.837	13.665	0.594	14.488	4.327	9.582	disease resistance protein RPM1, putative, expressed
LOC_Os11g18830	4.076	2.027	2.734e-05	0.0002001	yes	up	0.754	0.396	0.54	2.69	2.2	2.033	0.563	2.308	2.242	1.165	0.04041	0.08942	0.485	0.696	0.827	1.185	1.91	1.342	0.669	1.479	survival M. oryzaetor neuron containing protein, expressed
LOC_Os11g31550	6.013	2.588	6.684e-06	5.599e-05	yes	up	0.493	0.221	0.9	3.16	1.876	1.389	0.538	2.142	3.108	1.636	0.1926	0.3099	1.088	0	0	0.643	0.653	1.381	0.363	0.892	BRASSINOSTEROID INSENSITIVE 1-associated receptor kinase 1 precursor, putative, expressed
LOC_Os11g31560	17.741	4.149	0.0005458	0.002846	yes	up	0	0	0	2.02	0.681	0.8	0	1.167	6.207	2.634	0.1147	0.2082	0	0	0	0.221	0.205	0.585	0	0.337	BRASSINOSTEROID INSENSITIVE 1-associated receptor kinase 1 precursor, putative
LOC_Os11g32369	4.073	2.026	1.912e-06	1.787e-05	yes	up	0.425	0.64	0.512	1.685	2	2.437	0.526	2.041	2.43	1.281	0.001657	0.005886	0.985	0.822	1.275	1.878	2.543	3.49	1.027	2.637	expressed protein
LOC_Os11g34640	7.717	2.948	0.0003036	0.001698	yes	up	0.377	0	0.318	1.718	3.021	1.747	0.232	2.162	1	0	1	1	0	0	0	0	0	0.153	0	0.051	hypothetical protein
LOC_Os11g34660	11.992	3.584	0.004015	0.01595	yes	up	0	0	0	0.905	0.299	0.184	0	0.463	1	0	1	1	0	0	0	0.04	0	0.316	0	0.119	LTPL98 - Protease inhibitor/seed storage/LTP family protein precursor, expressed
LOC_Os11g35660	19.001	4.248	0.0004934	0.002603	yes	up	0	0	0	0.562	0.05	0.156	0	0.256	1	0	1	1	0	0	0	0.08	0.039	0	0	0.04	leucine-rich repeat receptor protein kinase EXS precursor, putative
LOC_Os11g37630	35.163	5.136	1.095e-09	1.736e-08	yes	up	0.077	0	0.055	1.064	3.088	2.621	0.044	2.258	4.451	2.154	0.1203	0.2158	0.176	0	0	0.1	0.429	0.489	0.059	0.339	conserved hypothetical protein
LOC_Os11g39000	12.312	3.622	8.763e-07	8.739e-06	yes	up	0.686	0	0.775	7.132	7.089	6.374	0.487	6.865	1.944	0.959	0.09334	0.1768	2.498	2.783	2.63	4.89	4.277	5.667	2.637	4.945	helix-loop-helix DNA-binding domain containing protein, expressed
LOC_Os11g39160	4.942	2.305	4.56e-09	6.533e-08	yes	up	6.611	4.157	2.146	21.622	28.795	24.593	4.305	25.003	1.872	0.9049	0.05415	0.1138	6.187	4.466	4.48	16.316	9.538	4.756	5.044	10.203	NBS-LRR disease resistance protein, putative
LOC_Os11g39220	5.053	2.337	4.127e-19	1.8e-17	yes	up	20.781	26.2	23.297	140.898	121.357	87.272	23.426	116.509	3.067	1.617	0.0001163	0.0005628	81.155	29.413	42.269	172.666	143.223	155.786	50.946	157.225	acyl-coenzyme A oxidase, putative, expressed
LOC_Os11g40009	4.64	2.214	4.749e-10	7.945e-09	yes	up	10.091	4.39	5.44	31.805	33.743	24.52	6.64	30.023	3.331	1.736	0.0007328	0.002884	0.441	1.569	1.424	3.785	4.394	2.934	1.145	3.704	phospholipase, patatin family, putative, expressed
LOC_Os11g40370	4.368	2.127	0.01431	0.04581	yes	up	0.077	0.058	0.111	0.36	0.465	0.69	0.082	0.505	1.201	0.2647	0.8309	0.8887	0.059	0.405	0.172	0.04	0.604	0.077	0.212	0.24	protein kinase family protein, putative, expressed
LOC_Os11g40480	11.959	3.58	0.0005153	0.002706	yes	up	0.077	0	0	0.93	0.656	0.423	0.026	0.67	1	0	1	1	0	0	0	0	0	0	0	0	expressed protein
LOC_Os11g40970	9.66	3.272	3.402e-09	5.006e-08	yes	up	0.077	0.198	0.249	1.735	1.038	2.63	0.175	1.801	1.977	0.983	0.05627	0.1174	0.573	1.164	0.356	1.315	1.218	1.496	0.698	1.343	receptor-like protein kinase precursor, putative, expressed
LOC_Os11g45050	4.662	2.221	0.002454	0.01046	yes	up	0.087	0.105	0.069	0.771	0.332	0.248	0.087	0.45	0.85	-0.2352	0.7745	0.8495	0.426	0.304	0.138	0.12	0.409	0.134	0.289	0.221	NBS-LRR disease resistance protein, putative, expressed
LOC_Os11g47730	8.162	3.029	2.597e-06	2.374e-05	yes	up	0.754	0.198	1.979	4.383	10.642	12.968	0.977	9.331	1.194	0.2563	0.7468	0.8304	4.776	0.607	0.793	1.627	4.306	1.534	2.059	2.489	expressed protein
LOC_Os12g06220	4.411	2.141	7.446e-10	1.207e-08	yes	up	7.955	4.413	8.624	40.781	26.189	23.195	6.997	30.055	3.643	1.865	6.307e-08	5.911e-07	6.672	12.486	9.89	37.25	26.764	38.834	9.683	34.283	harpin-induced protein 1 domain containing protein, expressed
LOC_Os12g10930	5.426	2.44	0.01132	0.03777	yes	up	0.087	0.023	0.028	0.62	0.398	0.083	0.046	0.367	2.297	1.2	0.2088	0.3292	0.132	0.063	0.069	0.231	0.166	0.23	0.088	0.209	NL0E, putative
LOC_Os12g13300	4.864	2.282	0.004635	0.018	yes	up	0.116	0	0.208	0.478	0.789	0.524	0.108	0.597	3.357	1.747	0.141	0.244	0.044	0.063	0	0.221	0.127	0.086	0.036	0.145	expressed protein
LOC_Os12g13550	7.27	2.862	4.39e-07	4.616e-06	yes	up	0.251	0.163	0.927	3.738	2.64	3.798	0.447	3.392	3.645	1.866	6.065e-06	3.905e-05	0.558	0.62	0.471	2.139	1.374	2.397	0.55	1.97	NBS-LRR disease resistance protein, putative, expressed
LOC_Os12g15680	78.466	6.294	1.824e-18	7.451e-17	yes	up	0.232	0.151	0.443	4.744	64.804	17.907	0.275	29.152	1	0	1	1	0.029	0	0	151.35	2.787	8.342	0.01	54.16	laccase precursor protein, putative, expressed
LOC_Os12g33050	5.374	2.426	0.002489	0.01058	yes	up	0.116	0.058	0.152	0.872	1.187	0.101	0.109	0.72	1.362	0.4455	0.4963	0.6273	2.66	0.316	1.999	2.068	2.601	2.014	1.658	2.228	transposon protein, putative, CACTA, En/Spm sub-class
LOC_Os12g36630	7.027	2.813	3.695e-05	0.0002625	yes	up	16.751	24.989	3.17	45.105	72.142	202.761	14.97	106.669	1.975	0.9819	0.03206	0.07391	30.437	29.248	42.809	32.29	75.148	84.898	34.165	64.112	universal stress protein domain containing protein, putative, expressed
LOC_Os12g38760	7.841	2.971	4.134e-07	4.376e-06	yes	up	0.338	0.268	0.789	7.14	1.76	3.035	0.465	3.978	2.062	1.044	0.05174	0.1097	1.778	1.252	0.724	1.677	1.9	4.056	1.251	2.544	nucleotide pyrophosphatase/phosphodiesterase, putative, expressed
LOC_Os12g41715	4.356	2.123	3.296e-09	4.871e-08	yes	up	17.572	15.44	12.707	102.506	61.674	36.228	15.24	66.803	3.015	1.592	0.0002202	0.0009935	14.197	18.634	20.238	26.105	50.226	81.235	17.69	52.522	DEAD-box ATP-dependent RNA helicase, putative, expressed
LOC_Os12g42670	6.892	2.785	0.01543	0.04873	yes	up	0.174	0.105	0	0.084	3.237	0.487	0.093	1.269	6.471	2.694	0.104	0.1925	0	0	0	0.392	0.185	0.355	0	0.311	expressed protein
LOC_Os01g02440	0.038	-4.72	4.184e-09	6.034e-08	yes	down	2.291	2.084	0.817	0.034	0.033	0.064	1.731	0.044	0.17	-2.559	0.03914	0.08711	0.088	1.05	0.31	0.141	0	0.029	0.483	0.057	Ser/Thr receptor-like kinase, putative, expressed
LOC_Os01g02600	0.187	-2.418	0.002965	0.01227	yes	down	1.189	2.119	1.246	0.536	0	0.239	1.518	0.258	2.882	1.527	0.08069	0.1575	0.955	1.569	0.379	4.599	6.06	0.316	0.968	3.658	Ser/Thr receptor-like kinase, putative, expressed
LOC_Os01g03180	0.036	-4.803	9.77e-16	3.133e-14	yes	down	4.224	6.533	4.886	0.034	0.116	0.276	5.214	0.142	0.825	-0.2778	0.8691	0.9156	0.147	0	0.115	0	0.263	0	0.087	0.088	retrotransposon protein, putative, unclassified, expressed
LOC_Os01g03290	0.07	-3.831	2.814e-08	3.632e-07	yes	down	2.813	5.531	3.931	0.293	0.075	0.285	4.092	0.218	1	0	1	1	0	0	0	0	0.078	0	0	0.026	seven in absentia protein family domain containing protein
LOC_Os01g03300	0.065	-3.943	0.001731	0.007766	yes	down	0.512	0.058	1.315	0	0	0	0.628	0	1	0	1	1	0	0	0	0	0	0	0	0	seven in absentia protein family protein
LOC_Os01g03310	0.029	-5.1	6.724e-18	2.602e-16	yes	down	1354.56	730.837	1482.36	63.862	9.396	10.31	1189.25	27.856	0.377	-1.406	0.0569	0.1185	66.575	133.516	38.765	3.484	20.733	50.916	79.619	25.044	BBTI1 - Bowman-Birk type bran trypsin inhibitor precursor, expressed
LOC_Os01g03320	0.094	-3.41	2.323e-11	4.663e-10	yes	down	424.603	144.018	327.912	45.03	13.754	13.078	298.844	23.954	0.862	-0.2138	0.7927	0.8621	4.615	30.83	5.709	2.701	6.879	22.668	13.718	10.749	BBTI2 - Bowman-Birk type bran trypsin inhibitor precursor, expressed
LOC_Os01g04050	0.198	-2.338	3.997e-05	0.0002816	yes	down	822.983	189.908	590.127	184.21	37.835	58.218	534.339	93.421	4.983	2.317	0.05267	0.1113	186.999	8.008	14.174	177.074	294.28	835.409	69.727	435.588	BBTI12 - Bowman-Birk type bran trypsin inhibitor precursor, expressed
LOC_Os01g04210	0.125	-2.997	0.006983	0.02535	yes	down	0.329	0.769	0.471	0	0	0.092	0.523	0.031	0.185	-2.431	0.1296	0.2288	0.073	0.063	0.459	0	0	0.048	0.198	0.016	DNA binding protein, putative
LOC_Os01g04330	0.104	-3.27	5.852e-10	9.671e-09	yes	down	22.086	6.09	12.527	0.888	1.303	1.343	13.568	1.178	0.335	-1.576	0.07601	0.15	1.558	1.341	5.364	1.536	0.156	0.805	2.754	0.832	OsCML16 - CalM. oryzaedulin-related calcium sensor protein, expressed
LOC_Os01g06560	0.184	-2.446	0.0005661	0.00294	yes	down	3.886	0.943	1.44	0.126	0.291	0.506	2.09	0.308	0.352	-1.505	0.09968	0.1864	6.584	0.253	5.835	0.582	0.672	2.714	4.224	1.323	transcription factor HBP-1b, putative, expressed
LOC_Os01g06580	0.105	-3.254	0.01247	0.04094	yes	down	0.503	0	0.997	0	0	0	0.5	0	2.37	1.245	0.3194	0.4527	0.426	0.127	0.218	0.392	0	1.726	0.257	0.706	fasciclin domain containing protein, expressed
LOC_Os01g06870	0.104	-3.272	0.000488	0.00258	yes	down	0.976	0.675	0.457	0.101	0	0.037	0.703	0.046	0.164	-2.611	0.03235	0.07443	0.985	0.101	0.597	0.161	0	0.038	0.561	0.066	resistance protein SlVe1 precursor, putative, expressed
LOC_Os01g07300	0.248	-2.014	4.009e-07	4.248e-06	yes	down	13.29	20.89	12.292	5.372	2.623	2.566	15.491	3.52	1.374	0.4584	0.3901	0.5259	5.173	6.389	7.592	4.97	4.901	15.917	6.385	8.596	uncharacterized 50.6 kDa protein in the 5region of gyrA and gyrB, putative, expressed
LOC_Os01g08440	0.049	-4.341	4.757e-06	4.098e-05	yes	down	2563.55	4127.11	953.572	6.47	100.754	92.616	2548.08	66.613	0.154	-2.698	0.02628	0.06251	65.062	297.747	270.83	63.345	3.459	2.244	211.213	23.016	UDP-glucoronosyl and UDP-glucosyl transferase domain containing protein, expressed
LOC_Os01g09220	0.213	-2.228	0.0003162	0.00176	yes	down	8.805	1.665	5.177	1.584	0.407	0.938	5.216	0.976	1	0	1	1	0.132	0.164	44.256	4.88	1.822	4.363	14.851	3.688	transposon protein, putative, CACTA, En/Spm sub-class, expressed
LOC_Os01g09665	0.087	-3.521	2.506e-05	0.0001853	yes	down	1.218	0.687	1.8	0.084	0.091	0.046	1.235	0.074	0.742	-0.431	0.7494	0.832	0.132	0.354	0.195	0.05	0	0.412	0.227	0.154	expressed protein
LOC_Os01g10260	0.19	-2.395	7.026e-06	5.834e-05	yes	down	7.491	10.189	8.79	2.263	1.395	0.754	8.823	1.471	0.427	-1.228	0.2215	0.344	4.659	5.022	3.526	4.398	0.438	0.144	4.402	1.66	expressed protein
LOC_Os01g11350	0.109	-3.201	0.01233	0.04055	yes	down	0.116	0.256	0.318	0	0	0	0.23	0	1	0	1	1	0.059	0.101	0.08	0	0	0	0.08	0	bZIP transcription factor domain containing protein, expressed
LOC_Os01g12190	0.159	-2.656	3.998e-06	3.51e-05	yes	down	12.933	12.39	29.678	4.827	1.826	0.929	18.334	2.527	0.354	-1.498	0.0322	0.0742	25.175	38.547	11.9	2.621	4.355	17.605	25.207	8.194	expressed protein
LOC_Os01g12580	0.137	-2.869	1.331e-05	0.0001045	yes	down	2.764	1.351	1.772	0.352	0.183	0.129	1.962	0.221	0.353	-1.503	0.1995	0.3181	0.265	1.531	1.562	0	0.097	0.892	1.119	0.33	late embryogenesis abundant protein, putative, expressed
LOC_Os01g12750	0.086	-3.54	6.235e-17	2.255e-15	yes	down	8.032	12.32	12.915	0.528	1.287	0.708	11.089	0.841	0.253	-1.983	0.003014	0.009909	3.41	6.338	5.64	2.56	0.555	0.431	5.129	1.182	cytochrome P450, putative, expressed
LOC_Os01g13300	0.222	-2.171	4.834e-06	4.158e-05	yes	down	1.952	2.678	1.979	0.721	0.349	0.285	2.203	0.452	0.258	-1.954	0.004291	0.01349	0.529	1.581	1.022	0.151	0.36	0.211	1.044	0.241	B3 DNA binding domain containing protein, expressed
LOC_Os01g14520	0.195	-2.355	4.105e-05	0.0002882	yes	down	4.379	3.039	4.402	0.218	1.146	0.423	3.94	0.596	0.251	-1.994	0.003987	0.01266	3.233	1.025	5.605	0.602	1.101	0.393	3.288	0.699	C4-dicarboxylate transporter/malic acid transport protein domain containing protein, expressed
LOC_Os01g14960	0.111	-3.172	0.002694	0.01134	yes	down	0.445	0.466	0.844	0	0.05	0.046	0.585	0.032	1	0	1	1	0	0	0.322	0	0	0	0.107	0	expressed protein
LOC_Os01g18240	0.117	-3.092	0.009657	0.03309	yes	down	0.116	0.105	0.36	0.025	0	0	0.194	0.008	0.361	-1.469	0.3632	0.498	0.294	0.127	0	0	0	0.096	0.14	0.032	MYB family transcription factor, putative, expressed
LOC_Os01g18620	0.095	-3.396	0.007479	0.02689	yes	down	0.087	0.198	0.318	0	0	0	0.201	0	1	0	1	1	0	0.038	0.126	0	0	0	0.055	0	transferase family protein, putative
LOC_Os01g20150	0.111	-3.168	0.01522	0.04819	yes	down	0.348	0	0.194	0	0	0	0.181	0	0.288	-1.796	0.2963	0.4279	0	0	0.379	0.03	0	0	0.126	0.01	transposon protein, putative, CACTA, En/Spm sub-class
LOC_Os01g21120	0.131	-2.93	3.306e-05	0.0002371	yes	down	3.779	5.38	1.869	0.821	0.183	0.175	3.676	0.393	0.459	-1.122	0.1716	0.2839	1.161	1.645	6.582	0.763	0.721	2.512	3.129	1.332	AP2 domain containing protein, expressed
LOC_Os01g21250	0.17	-2.556	5.471e-09	7.747e-08	yes	down	1950.84	3260.18	2104.55	490.151	148.774	337.629	2438.53	325.518	1.181	0.2402	0.7486	0.8314	421.806	3046.23	1363.89	803.349	664.935	3614.28	1610.64	1694.19	late embryogenesis abundant protein, putative
LOC_Os01g22010	0.173	-2.528	1.734e-11	3.532e-10	yes	down	427.58	642.84	551.064	138.577	47.92	75.757	540.495	87.418	0.301	-1.731	8.065e-07	6.243e-06	701.174	937.341	648.389	165.708	170.572	319.512	762.301	218.597	S-adenosylmethionine synthetase, putative, expressed
LOC_Os01g22450	0.173	-2.53	0.000571	0.002963	yes	down	1.682	1.537	1.606	0.117	0.191	0.349	1.608	0.219	0.185	-2.435	0.0506	0.1077	0.808	0.911	0.678	0	0	0.316	0.799	0.105	hypothetical protein
LOC_Os01g24070	0.091	-3.465	2.134e-06	1.983e-05	yes	down	1.585	1.374	5.814	0.243	0.183	0.193	2.924	0.206	0.399	-1.324	0.03324	0.07613	5.849	2.29	2.952	0.633	1.306	2.282	3.697	1.407	GATA zinc finger domain containing protein, expressed
LOC_Os01g27210	0.165	-2.601	5.375e-06	4.584e-05	yes	down	504.847	586.97	128.319	24.204	52.403	91.172	406.712	55.926	0.545	-0.8757	0.2724	0.402	26.366	301.833	92.543	148.268	22.312	40.052	140.247	70.211	glutathione S-transferase, putative, expressed
LOC_Os01g27230	0.106	-3.233	1.229e-14	3.577e-13	yes	down	31.259	30.264	12.887	1.743	2.083	3.789	24.803	2.538	0.673	-0.5722	0.4339	0.5693	11.61	32.791	12.095	15.804	26.725	2.138	18.832	14.889	12-oxophytodienoate reductase, putative, expressed
LOC_Os01g27340	0.243	-2.04	0.01275	0.04164	yes	down	0.474	1.304	1.398	0.277	0.39	0.064	1.059	0.244	8.736	3.127	0.02439	0.05878	0.162	0	0.161	3.645	0	0.441	0.108	1.362	glutathione S-transferase, putative, expressed
LOC_Os01g32830	0.107	-3.225	2.55e-09	3.858e-08	yes	down	15.852	18.258	62.221	1.819	2.499	4.222	32.11	2.847	1	0	1	1	137.913	20.494	16.632	2.269	1.422	0.537	58.346	1.409	expressed protein
LOC_Os01g34850	0.235	-2.092	8.819e-05	0.0005696	yes	down	7.597	3.097	3.391	1.617	0.955	0.377	4.695	0.983	0.315	-1.668	0.004543	0.01417	2.645	8.046	3.802	2.219	1.159	0.623	4.831	1.334	OsHKT2;3 - Na+ transporter, expressed
LOC_Os01g36294	0.101	-3.303	1.739e-09	2.675e-08	yes	down	19.544	25.187	11.766	0.654	1.204	3.191	18.832	1.683	0.549	-0.8659	0.4663	0.6004	2.645	3.669	0	1.928	1.081	0.096	2.105	1.035	cytochrome P450, putative, expressed
LOC_Os01g38580	0.036	-4.78	1.004e-05	8.099e-05	yes	down	1.334	0.105	0.775	0.025	0	0	0.738	0.008	2.113	1.079	0.4884	0.6206	0.073	0	0.023	0.151	0	0.096	0.032	0.082	beta,beta-carotene 9,10-dioxygenase, putative, expressed
LOC_Os01g42090	0.191	-2.392	0.0002049	0.0012	yes	down	3.141	2.131	2.132	0.26	0.722	0.202	2.468	0.395	0.428	-1.226	0.05029	0.1072	2.763	4.82	1.574	0.924	0.867	1.841	3.052	1.211	nodulin MtN3 family protein, putative, expressed
LOC_Os01g42110	0.033	-4.908	8.864e-07	8.825e-06	yes	down	2.832	2.364	2.381	0	0.091	0	2.526	0.03	1	0	1	1	0	0	0	0	0	0	0	0	nodulin MtN3 family protein, putative
LOC_Os01g42690	0.096	-3.374	0.0003003	0.001681	yes	down	1.576	0.582	1.232	0	0.05	0.138	1.13	0.063	0.299	-1.743	0.2109	0.3316	0.073	0.329	0.333	0	0.049	0.105	0.245	0.051	OsPOP2 - Putative Prolyl Oligopeptidase hoM. oryzaelogue, expressed
LOC_Os01g42790	0.23	-2.123	2.288e-05	0.0001707	yes	down	5.867	6.218	5.274	1.877	0.407	1.297	5.786	1.194	0.677	-0.562	0.4681	0.602	0.632	3.479	1.677	0.863	0.516	2.359	1.929	1.246	xylem cysteine proteinase 2 precursor, putative, expressed
LOC_Os01g43290	0.102	-3.294	0.0003714	0.002035	yes	down	3.509	5.158	3.724	0.595	0	0.184	4.13	0.26	0.168	-2.577	0.1044	0.1931	2.734	0.278	0.23	0.231	0	0	1.081	0.077	conserved hypothetical protein
LOC_Os01g43580	0.067	-3.893	7.547e-06	6.217e-05	yes	down	0.638	0.268	3.308	0.067	0.017	0.092	1.405	0.059	1	0	1	1	11.405	0.898	0.528	0.06	0.273	0.326	4.277	0.22	kinesin M. oryzaetor domain containing protein, putative, expressed
LOC_Os01g43610	0.023	-5.418	2.383e-10	4.164e-09	yes	down	1.846	2.247	1.993	0	0.075	0	2.029	0.025	0.225	-2.15	0.03255	0.07482	0.529	1.126	0.287	0.08	0.234	0.038	0.647	0.117	DUF623 domain containing protein, expressed
LOC_Os01g43774	0.129	-2.953	0.01501	0.04766	yes	down	0.338	0.058	0.166	0.025	0	0	0.187	0.008	0.221	-2.181	0.06204	0.127	0.279	0.038	0.999	0.05	0.029	0.144	0.439	0.074	cytochrome P450 72A1, putative, expressed
LOC_Os01g43844	0.238	-2.068	5.915e-08	7.275e-07	yes	down	42.133	69.074	24.459	12.747	9.172	10.42	45.222	10.78	0.474	-1.077	0.03834	0.08566	10.905	46.377	29.255	19.388	11.058	11.142	28.846	13.863	cytochrome P450 72A1, putative, expressed
LOC_Os01g44960	0.099	-3.339	0.009436	0.03249	yes	down	0.706	0.198	0.055	0	0	0	0.32	0	0.084	-3.581	0.02338	0.0567	0.235	0.443	0.092	0	0	0	0.257	0	hydrolase, alpha/beta fold family domain containing protein, expressed
LOC_Os01g46760	0.159	-2.651	0.005914	0.02208	yes	down	1.266	0.454	0.595	0	0.033	0.202	0.772	0.078	0.298	-1.746	0.2758	0.4055	0	0.051	0.379	0	0.039	0.038	0.143	0.026	protein phosphatase 2C, putative, expressed
LOC_Os01g47330	0.246	-2.024	0.0004212	0.002271	yes	down	62.566	72.521	25.096	4.383	5.329	16.196	53.394	8.636	0.443	-1.175	0.01202	0.03233	15.079	12.233	21.881	10.412	7.171	3.337	16.398	6.973	ribosomal protein L7/L12 C-terminal domain containing protein, expressed
LOC_Os01g47760	0.249	-2.006	1.835e-09	2.817e-08	yes	down	144.782	209.168	114.019	50.645	29.194	29.192	155.99	36.344	0.715	-0.4849	0.2999	0.432	99.569	138.26	127.358	84.069	33.633	128.967	121.729	82.223	OsGrx_I1 - glutaredoxin subgroup III, expressed
LOC_Os01g49650	0.097	-3.368	0.007776	0.02772	yes	down	0.483	0.326	0.595	0	0	0	0.468	0	1	0	1	1	0.206	0.19	0	0	0	0	0.132	0	LTPL150 - Protease inhibitor/seed storage/LTP family protein precursor, expressed
LOC_Os01g49710	0.183	-2.452	0.001758	0.00786	yes	down	2.755	1.654	1.426	0.067	0.282	0.46	1.945	0.27	1.318	0.3983	0.7089	0.8023	0.206	0.557	2.01	0.241	0.594	2.857	0.924	1.231	glutathione S-transferase, putative, expressed
LOC_Os01g49720	0.181	-2.463	0.009404	0.0324	yes	down	4.369	2.969	0.36	0.36	0	0.589	2.566	0.316	1.507	0.592	0.3938	0.5295	0.544	1.518	0.758	0.994	1.403	1.736	0.94	1.378	glutathione S-transferase, putative, expressed
LOC_Os01g49730	0.038	-4.709	9.94e-05	0.0006334	yes	down	0.3	3.435	0.761	0	0	0	1.499	0	1	0	1	1	0.426	0	0	0	0	0	0.142	0	expressed protein
LOC_Os01g50180	0.099	-3.337	0.001851	0.008219	yes	down	0.116	0.093	0.235	0	0.017	0	0.148	0.006	0.473	-1.081	0.4765	0.6097	0.044	0.025	0.046	0	0	0.038	0.038	0.013	retrotransposon protein, putative, Ty1-copia subclass
LOC_Os01g50370	0.246	-2.023	1.46e-05	0.0001136	yes	down	4.446	2.003	4.125	0.88	0.896	0.579	3.525	0.785	0.826	-0.2762	0.5643	0.6852	3.086	1.771	2.917	2.912	1.695	1.563	2.591	2.057	STE_MEKK_ste11_MAP3K.4 - STE kinases include hoM. oryzaelogs to sterile 7, sterile 11 and sterile 20 from yeast, expressed
LOC_Os01g50720	0.092	-3.446	0.001961	0.008616	yes	down	0.909	0.047	0.844	0.034	0	0.037	0.6	0.024	0.383	-1.385	0.294	0.4255	0.103	0.468	0.149	0.04	0	0.182	0.24	0.074	MYB family transcription factor, putative, expressed
LOC_Os01g50910	0.062	-4.018	0.0002763	0.001563	yes	down	0.918	0.431	1.578	0.059	0	0	0.976	0.02	0.409	-1.291	0.4434	0.5789	0.265	0.329	0	0.12	0	0	0.198	0.04	late embryogenesis abundant protein, group 3, putative, expressed
LOC_Os01g51060	0.188	-2.412	6.987e-12	1.497e-10	yes	down	7.23	14.392	11.628	1.986	1.602	2.198	11.083	1.929	0.341	-1.552	1.59e-05	9.33e-05	4.512	7.881	5.961	2.47	1.647	1.831	6.118	1.983	hydrolase, putative, expressed
LOC_Os01g51400	0.087	-3.517	0.001958	0.008606	yes	down	0.203	0.186	0.346	0	0	0.018	0.245	0.006	0.189	-2.403	0.06029	0.1242	0.544	0.354	0.126	0	0	0.134	0.341	0.045	Leucine Rich Repeat family protein, expressed
LOC_Os01g51870	0.111	-3.177	9.334e-22	5.141e-20	yes	down	122.909	181.606	85.255	12.638	13.19	13.557	129.923	13.128	0.409	-1.29	0.003179	0.01037	24.205	69.579	34.78	18.474	12.471	18.698	42.855	16.548	methyltransferase, putative, expressed
LOC_Os01g51890	0.186	-2.427	1.418e-12	3.343e-11	yes	down	6.234	5.659	6.035	1.274	0.614	1.196	5.976	1.028	0.59	-0.7611	0.2005	0.3194	3.351	4.491	1.757	1.245	0.818	3.366	3.2	1.81	endonuclease/exonuclease/phosphatase family domain containing protein, expressed
LOC_Os01g53160	0.092	-3.438	0.007753	0.02767	yes	down	0.077	0.047	1.038	0	0	0	0.387	0	0.287	-1.802	0.2111	0.3318	0.294	0.266	0.138	0.141	0	0	0.233	0.047	DUF623 domain containing protein, expressed
LOC_Os01g53350	0.144	-2.797	5.53e-05	0.000377	yes	down	1.015	2.923	4.402	0.629	0.083	0.304	2.78	0.339	0.642	-0.6388	0.5178	0.6463	1.22	2.252	0.689	2.179	0.146	0.115	1.387	0.813	anthocyanidin 5,3-O-glucosyltransferase, putative, expressed
LOC_Os01g53790	0.099	-3.335	0.001992	0.008739	yes	down	0.261	0.186	0.983	0	0.033	0.028	0.477	0.02	0.208	-2.264	0.04498	0.09769	2.116	0.038	0.356	0.07	0.136	0.201	0.837	0.136	stress-induced protein, putative, expressed
LOC_Os01g53860	0.124	-3.016	0.01272	0.04159	yes	down	4.282	4.39	0.097	0	0.564	0	2.923	0.188	1.067	0.09399	0.9557	0.9718	0	0.936	1.275	0	2.475	0	0.737	0.825	hypothetical protein
LOC_Os01g54220	0.092	-3.437	0.002658	0.01122	yes	down	0.135	0.058	0.097	0	0	0.009	0.097	0.003	1	0	1	1	0	0	0	0	0	0	0	0	transposon protein, putative, unclassified
LOC_Os01g54890	0.107	-3.221	0.0003159	0.00176	yes	down	0.957	5.368	2.312	0.201	0.108	0.294	2.879	0.201	1.884	0.914	0.4871	0.6195	0	0.43	0.701	1.918	0.224	0.211	0.377	0.784	ethylene-responsive transcription factor 2, putative, expressed
LOC_Os01g56010	0.076	-3.721	0.0008477	0.004189	yes	down	0.3	0.477	0.609	0	0.033	0	0.462	0.011	0.111	-3.168	0.02412	0.05821	0.162	0.114	0.976	0	0	0.077	0.417	0.026	serpin domain containing protein, putative, expressed
LOC_Os01g57968	0.184	-2.442	7.916e-08	9.52e-07	yes	down	10.584	23.871	37.942	4.392	2.88	4.727	24.132	4	0.325	-1.622	0.00623	0.0186	28.658	8.565	12.474	3.123	2.952	9.186	16.566	5.087	expressed protein
LOC_Os01g58020	0.169	-2.564	5.38e-05	0.0003677	yes	down	37.909	133.363	447.676	19.779	35.286	28.695	206.316	27.92	1.058	0.08066	0.8867	0.9274	86.372	37.256	51.343	22.36	52.096	102.694	58.324	59.05	ribulose bisphosphate carboxylase large chain precursor, putative
LOC_Os01g58100	0.047	-4.418	5.669e-05	0.0003853	yes	down	10.71	1.98	77.586	0.981	0.349	0.12	30.092	0.483	0.085	-3.557	0.02325	0.05642	0.999	0.127	0	0	0	0.019	0.375	0.006	polyphenol oxidase, putative
LOC_Os01g59150	0.179	-2.485	0.01026	0.03485	yes	down	0.338	0.128	1.827	0.075	0.174	0.028	0.764	0.092	1	0	1	1	8.759	0.038	0.276	0.351	0.331	0.575	3.024	0.419	tubulin/FtsZ domain containing protein, putative, expressed
LOC_Os01g59540	0.107	-3.224	0.01174	0.03889	yes	down	0.28	0.734	0.305	0	0	0	0.44	0	1	0	1	1	0	0.076	0	0.321	0	0	0.025	0.107	GRF zinc finger family protein
LOC_Os01g59760	0.205	-2.284	0.005024	0.01925	yes	down	0.657	0.454	1.426	0.218	0.075	0.11	0.846	0.134	0.374	-1.418	0.07141	0.1427	0.72	1.328	0.884	0.221	0.614	0.153	0.977	0.329	bZIP transcription factor, putative, expressed
LOC_Os01g60330	0.157	-2.669	0.005922	0.02211	yes	down	0.367	0.163	0.747	0.084	0.05	0	0.426	0.045	1.055	0.07704	0.9222	0.9502	0.294	0.266	0.149	0.181	0.263	0.278	0.236	0.241	inactive receptor kinase At2g26730 precursor, putative, expressed
LOC_Os01g60850	0.206	-2.28	0.0001178	0.0007365	yes	down	1.363	0.699	0.484	0.176	0.199	0.092	0.849	0.156	0.273	-1.872	0.00318	0.01037	0.75	0.658	0.563	0.06	0.224	0.211	0.657	0.165	expressed protein
LOC_Os01g61470	0.058	-4.101	0.00089	0.004372	yes	down	0.483	1.723	3.834	0	0	0	2.013	0	0.092	-3.448	0.03227	0.07431	1.411	1.303	0.184	0	0	0	0.966	0	zinc finger, C3HC4 type domain containing protein
LOC_Os01g61760	0.041	-4.605	8.473e-15	2.509e-13	yes	down	3.605	2.573	2.838	0.025	0.199	0.074	3.005	0.099	0.752	-0.411	0.5228	0.6507	0.47	1.025	1.068	0.311	0.896	0.662	0.854	0.623	myosin heavy chain-related, putative, expressed
LOC_Os01g62870	0.115	-3.124	3.995e-07	4.236e-06	yes	down	9.743	2.585	3.101	0.587	0.357	0.727	5.143	0.557	0.308	-1.7	0.03619	0.0816	2.498	4.339	0.873	0.813	0.185	1.64	2.57	0.879	oxidoreductase, aldo/keto reductase family protein, putative, expressed
LOC_Os01g63190	0.186	-2.429	1.625e-05	0.0001254	yes	down	17.157	22.264	74.32	8.574	7.662	2.474	37.914	6.237	1	0	1	1	432.447	16.863	27.98	0.843	28.645	15.62	159.097	15.036	laccase precursor protein, putative, expressed
LOC_Os01g64100	0.15	-2.733	0.006758	0.02467	yes	down	1.73	0.221	0.789	0.034	0	0.212	0.913	0.082	0.276	-1.858	0.1251	0.2227	0.426	0.19	0.126	0.08	0.039	0.038	0.247	0.052	glycosyl hydrolase, putative, expressed
LOC_Os01g64540	0.13	-2.938	4.252e-09	6.124e-08	yes	down	12.817	21.03	21.649	4.249	0.979	1.306	18.499	2.178	0.41	-1.287	0.003851	0.01228	13.521	23.075	13.232	4.267	4.833	10.308	16.609	6.469	anthocyanidin 3-O-glucosyltransferase, putative, expressed
LOC_Os01g64620	0.04	-4.628	1.11e-05	8.859e-05	yes	down	1.595	0.734	2.782	0.067	0	0	1.704	0.022	0.678	-0.5608	0.6827	0.7816	0.206	0	0.758	0.08	0.214	0.278	0.321	0.191	zinc finger, C3HC4 type domain containing protein, expressed
LOC_Os01g64670	0.248	-2.009	0.004138	0.01635	yes	down	2.194	0.489	1.094	0.427	0.191	0.221	1.259	0.28	0.259	-1.951	0.01262	0.03371	0.808	1.796	1.401	0.382	0.127	0.499	1.335	0.336	soluble inorganic pyrophosphatase, putative, expressed
LOC_Os01g64910	0.119	-3.071	0.009179	0.03176	yes	down	12.13	19.458	1.938	0	0.955	0.598	11.175	0.518	0.912	-0.1325	0.939	0.9613	0.044	0.784	3.228	3.343	0	0	1.352	1.114	anthocyanidin 5,3-O-glucosyltransferase, putative, expressed
LOC_Os01g66010	0.069	-3.852	2.233e-05	0.000167	yes	down	2.658	0.361	1.716	0.025	0.166	0	1.578	0.064	1	0	1	1	0	0	0.034	0	0.029	0	0.011	0.01	amino acid transporter, putative, expressed
LOC_Os01g66860	0.146	-2.774	0.003267	0.01337	yes	down	1.402	0.093	0.775	0.134	0.025	0.046	0.757	0.068	2.819	1.495	0.2532	0.3806	0.191	0.076	0.023	0	0.692	0.192	0.097	0.295	serine/threonine protein kinase, putative, expressed
LOC_Os01g67530	0.191	-2.386	1.37e-08	1.852e-07	yes	down	6.94	4.809	12.652	1.81	1.087	1.361	8.134	1.419	0.252	-1.987	7.429e-06	4.692e-05	5.996	9.02	6.823	1.125	1.296	2.8	7.28	1.74	AMP-binding enzyme, putative, expressed
LOC_Os01g67540	0.243	-2.042	8.412e-05	0.0005463	yes	down	8.912	2.748	12.943	1.609	1.378	2.308	8.201	1.765	0.821	-0.2852	0.7705	0.8467	0.794	0.038	0.574	0.201	0.292	0.614	0.469	0.369	AMP-binding domain containing protein, expressed
LOC_Os01g68020	0.242	-2.048	2.611e-17	9.674e-16	yes	down	155.163	125.2	147.836	37.697	35.56	24.078	142.733	32.445	0.376	-1.411	5.191e-05	0.0002721	152.286	116.538	190.014	53.154	38.388	73.995	152.946	55.179	BTBZ2 - Bric-a-Brac, TramtraMock, and Broad Complex BTB domain with TAZ zinc finger and CalM. oryzaedulin-binding domains, expressed
LOC_Os01g68290	0.217	-2.201	0.009118	0.03158	yes	down	2.02	71.729	22.051	11.792	1.768	3.182	31.933	5.581	0.457	-1.129	0.4694	0.6031	0.794	132.124	69.227	63.586	1.988	0.134	67.382	21.903	expressed protein
LOC_Os01g68650	0.202	-2.309	5.694e-07	5.884e-06	yes	down	10.429	4.39	10.396	2.137	1.237	1.205	8.405	1.526	1.899	0.9254	0.1116	0.2037	3.924	1.278	1.459	2.942	4.219	5.207	2.22	4.123	plant-specific domain TIGR01615 family protein, expressed
LOC_Os01g68670	0.1	-3.327	0.007063	0.02558	yes	down	2.822	9.886	0	0	0	0.138	4.236	0.046	0.326	-1.619	0.3268	0.4606	1.793	0	2.033	0	0.477	0	1.275	0.159	cysteine proteinase inhibitor precursor, putative
LOC_Os01g69960	0.206	-2.28	0.0002875	0.00162	yes	down	6.408	2.876	14.299	1.131	2.432	0.561	7.861	1.375	0.455	-1.135	0.007649	0.02214	8.862	10.057	8.35	2.048	4.862	4.842	9.09	3.917	expressed protein
LOC_Os01g70100	0.086	-3.533	0.005215	0.01987	yes	down	0.145	0.105	0.443	0	0	0	0.231	0	0.237	-2.08	0.0258	0.06154	0.896	0.266	0.471	0.03	0.146	0.144	0.544	0.107	zinc finger DHHC domain-containing protein, putative, expressed
LOC_Os01g70525	0.081	-3.619	0.003873	0.01545	yes	down	0.648	0.943	0.346	0	0	0	0.646	0	1	0	1	1	0.118	0	0.092	0	0	0	0.07	0	tropinone reductase, putative
LOC_Os01g70820	0.194	-2.368	1.836e-07	2.068e-06	yes	down	15.61	15.72	35.949	5.598	3.046	5.022	22.426	4.555	0.306	-1.707	0.004488	0.01404	47.058	25.504	10.223	11.296	4.267	11.573	27.595	9.045	lumenal PsbP, putative, expressed
LOC_Os01g71624	0.149	-2.747	1.724e-05	0.0001322	yes	down	65.553	68.341	14.022	3.797	18.403	4.359	49.305	8.853	0.562	-0.8325	0.1303	0.2296	11.493	23.176	9.384	13.233	6.236	17.355	14.684	12.275	expressed protein
LOC_Os01g72420	0.116	-3.108	1.692e-16	5.919e-15	yes	down	5.422	10.026	8.596	0.67	1.054	0.8	8.015	0.841	0.392	-1.352	0.0001681	0.0007809	2.381	3.783	3.561	1.235	1.111	1.266	3.242	1.204	C2 domain containing protein, putative, expressed
LOC_Os01g72460	0.191	-2.385	7.972e-10	1.288e-08	yes	down	43.196	51.876	50.732	14.273	3.744	8.121	48.601	8.713	1.196	0.2588	0.5735	0.6928	14.535	39.496	26.475	30.905	22.234	51.174	26.835	34.771	NADPH quinone oxidoreductase, putative, expressed
LOC_Os01g72520	0.143	-2.806	3.426e-12	7.706e-11	yes	down	10.526	4.844	8.029	0.754	1.17	1.518	7.8	1.147	0.287	-1.8	0.0005223	0.002136	16.592	7.515	4.801	3.354	2.64	1.774	9.636	2.589	phosphoesterase family protein, putative, expressed
LOC_Os01g74160	0.076	-3.727	0.0001563	0.0009467	yes	down	0.493	1.258	1.121	0.117	0	0	0.957	0.039	1	0	1	1	0	0.164	0	0	0	0	0.055	0	carboxyl-terminal peptidase, putative, expressed
LOC_Os02g01590	0.137	-2.871	0.008913	0.03104	yes	down	2.745	0.582	36.821	0.863	0.805	1.196	13.383	0.955	1	0	1	1	12.36	0.822	0.505	5.633	0.244	0.403	4.562	2.093	glycosyl hydrolases, putative, expressed
LOC_Os02g03710	0.129	-2.952	1.274e-06	1.228e-05	yes	down	15.6	55.858	9.828	2.875	3.262	2.621	27.095	2.919	0.505	-0.9858	0.01526	0.0396	17.43	11.069	11.785	6.235	7.181	5.705	13.428	6.374	UP-9A, putative, expressed
LOC_Os02g04380	0.159	-2.657	0.01148	0.03822	yes	down	4.543	2.317	1.163	0.629	0	0.506	2.674	0.378	1.466	0.5518	0.659	0.7626	0.029	0.114	0.046	0.03	2.007	1.199	0.063	1.079	hypothetical protein
LOC_Os02g04900	0.16	-2.641	0.008058	0.02855	yes	down	0.677	0.582	0.512	0	0.133	0.046	0.59	0.06	0.258	-1.955	0.1226	0.2191	0.191	0.481	0.299	0	0.049	0.134	0.324	0.061	hypothetical protein
LOC_Os02g06205	0.088	-3.508	3.815e-05	0.0002701	yes	down	0.88	1.665	0.221	0.034	0.1	0.018	0.922	0.051	0.071	-3.82	0.02043	0.0506	0	0.266	0.333	0	0	0	0.2	0	phytosulfokine receptor precursor, putative, expressed
LOC_Os02g06210	0.145	-2.788	5.314e-05	0.0003643	yes	down	0.309	0.175	0.429	0.034	0.033	0.037	0.304	0.035	0.342	-1.548	0.05273	0.1114	0.22	0.101	0.149	0.06	0.039	0.038	0.157	0.046	phytosulfokine receptor precursor, putative, expressed
LOC_Os02g06330	0.133	-2.909	0.0003878	0.002112	yes	down	4.9	6.137	10.326	1.886	0.141	0.129	7.121	0.719	0.721	-0.4713	0.657	0.7609	0.823	1.695	2.32	2.54	0.146	0.566	1.613	1.084	AP2 domain containing protein, expressed
LOC_Os02g06380	0.225	-2.152	0.0004282	0.002302	yes	down	2.039	4.471	2.007	0.285	0.448	0.911	2.839	0.548	0.334	-1.581	0.03608	0.08143	1.749	1.417	2.067	0.743	0.078	0.786	1.744	0.536	plant-specific domain TIGR01627 family protein, expressed
LOC_Os02g06980	0.229	-2.124	0.0117	0.03879	yes	down	5.587	12.308	7.544	0	3.005	1.6	8.48	1.535	0.459	-1.122	0.1502	0.2559	3.38	5.832	2.515	3.022	2.153	0.921	3.909	2.032	expressed protein
LOC_Os02g09220	0.217	-2.206	0.0001138	0.0007157	yes	down	2.542	1.432	2.049	0.201	0.307	0.607	2.008	0.372	0.568	-0.8173	0.2694	0.3987	0.838	1.467	1.539	0.783	1.062	0.153	1.281	0.666	cytochrome P450, putative, expressed
LOC_Os02g09390	0.139	-2.848	1.312e-09	2.054e-08	yes	down	3.866	3.062	3.253	0.302	0.357	0.579	3.394	0.413	0.346	-1.532	0.06812	0.1371	0.25	1.189	1.367	0.161	0.419	0.288	0.935	0.289	cytochrome P450, putative, expressed
LOC_Os02g09510	0.205	-2.288	2.786e-06	2.531e-05	yes	down	138.325	245.056	67.288	15.572	28.588	33.698	150.223	25.953	0.969	-0.0452	0.9524	0.9695	20.031	76.992	80.069	114.612	29.755	11.957	59.031	52.108	liM. oryzaenoid UDP-glucosyltransferase, putative, expressed
LOC_Os02g09590	0.176	-2.51	1.654e-14	4.74e-13	yes	down	211.127	422.761	316.464	47.46	41.263	55.615	316.784	48.113	0.299	-1.744	1.559e-06	1.133e-05	153.138	238.542	211.217	84.932	48.218	40.79	200.966	57.98	ribosome, putative, expressed
LOC_Os02g09980	0.227	-2.141	0.01111	0.03718	yes	down	0.851	2.014	1.329	0.478	0.216	0.064	1.398	0.253	0.588	-0.7653	0.3993	0.5353	0.309	1.328	2.194	1.205	0.448	0.431	1.277	0.695	expressed protein
LOC_Os02g13620	0.045	-4.484	0.0001443	0.0008817	yes	down	1.914	2.469	2.132	0	0	0	2.172	0	0.408	-1.294	0.4416	0.5771	0	0.645	0.884	0.361	0	0	0.51	0.12	expressed protein
LOC_Os02g14990	0.24	-2.059	0.009715	0.03325	yes	down	2.252	3.761	3.115	1.148	0.133	0.478	3.043	0.586	0.517	-0.9504	0.3933	0.5291	0.191	3.188	1.757	1.647	0.419	0.268	1.712	0.778	zinc finger, C3HC4 type domain containing protein, expressed
LOC_Os02g15560	0.129	-2.949	0.0004503	0.002403	yes	down	2.271	0.279	1.149	0.075	0.257	0.018	1.233	0.117	4.665	2.222	0.05498	0.1152	0	0.164	0.046	0.251	0.088	0.825	0.07	0.388	transposon protein, putative, Mutator sub-class
LOC_Os02g15750	0.017	-5.837	3.4e-17	1.245e-15	yes	down	6.495	24.581	103.416	0.478	0.457	0.662	44.831	0.532	1	0	1	1	308.555	30.804	18.872	0.422	0.477	0.71	119.41	0.536	expressed protein
LOC_Os02g17400	0.202	-2.308	0.01385	0.04465	yes	down	0.309	0.163	0.651	0.117	0.05	0	0.374	0.056	2.041	1.029	0.3198	0.4532	0.147	0.051	0.034	0.231	0.175	0.067	0.077	0.158	leucine rich repeat protein, putative
LOC_Os02g19530	0.07	-3.827	2.287e-05	0.0001707	yes	down	0.454	0.559	1.315	0.025	0.075	0	0.776	0.033	1.953	0.9658	0.3003	0.4324	0.573	1.594	0.356	2.821	2.017	0.105	0.841	1.648	lectin-like receptor kinase, putative
LOC_Os02g19980	0.165	-2.6	0.004378	0.01714	yes	down	0.203	1.56	0.484	0.101	0.1	0.064	0.749	0.088	0.662	-0.5941	0.5829	0.7006	1.484	0.493	0.333	0.04	0.477	1.486	0.77	0.668	hypothetical protein
LOC_Os02g21009	0.085	-3.557	4.186e-13	1.042e-11	yes	down	5.065	8.838	3.142	0.427	0.374	0.708	5.682	0.503	0.587	-0.7691	0.2494	0.3763	0.985	2.404	1.987	2.078	1.004	0.345	1.792	1.142	sodium/calcium exchanger protein, putative, expressed
LOC_Os02g21700	0.081	-3.628	0.0004331	0.002325	yes	down	0.358	0.326	3.198	0.034	0.116	0	1.294	0.05	0.294	-1.766	0.03825	0.0855	1.352	0.569	0.609	0.221	0.088	0.364	0.843	0.224	STE_MEKK_ste11_MAP3K.8 - STE kinases include hoM. oryzaelogs to sterile 7, sterile 11 and sterile 20 from yeast, expressed
LOC_Os02g21925	0.025	-5.33	4.399e-06	3.818e-05	yes	down	16.557	4.413	2.658	0	0	0	7.876	0	2.059	1.042	0.5521	0.6751	0	0	8.833	37.341	0	3.212	2.944	13.518	expressed protein
LOC_Os02g24574	0.153	-2.707	0.002273	0.00979	yes	down	4.63	3.749	18.507	0.025	1.32	1.407	8.962	0.917	1.63	0.7045	0.4585	0.5927	1.514	0.278	6.398	5.02	4.19	4.104	2.73	4.438	NADPH-dependent oxidoreductase, putative
LOC_Os02g28220	0.102	-3.294	0.004711	0.01823	yes	down	30.766	51.771	5.551	0.025	3.063	0.359	29.363	1.149	0.224	-2.161	0.1739	0.2868	1.205	12.246	22.628	4.097	0	0.058	12.026	1.385	transferase family protein, putative, expressed
LOC_Os02g28340	0.193	-2.377	5.945e-07	6.111e-06	yes	down	2.716	1.886	2.326	0.386	0.506	0.304	2.309	0.399	0.44	-1.186	0.1297	0.2289	0.764	0.506	0.413	0.281	0.263	0.125	0.561	0.223	transferase family protein, putative, expressed
LOC_Os02g29960	0.186	-2.426	2.529e-11	5.054e-10	yes	down	12.256	16.617	19.282	3.042	1.685	3.523	16.052	2.75	0.715	-0.4835	0.5476	0.6715	12.169	16.079	12.451	15.492	10.62	0.46	13.566	8.857	cytochrome P450, putative, expressed
LOC_Os02g33000	0.151	-2.73	1.929e-06	1.802e-05	yes	down	1.044	1.409	2.464	0.318	0.216	0.129	1.639	0.221	3.167	1.663	0.02123	0.0523	1.043	0.67	0.953	1.315	0.926	6.559	0.889	2.933	glycosyl hydrolases family 17, putative, expressed
LOC_Os02g33330	0.211	-2.247	5.188e-05	0.0003565	yes	down	22.163	17.525	40.475	4.081	1.718	8.471	26.721	4.757	2.157	1.109	0.1415	0.2446	3.219	7.869	7.34	15.332	1.715	22.984	6.143	13.344	expressed protein
LOC_Os02g36150	0.067	-3.905	6.949e-06	5.781e-05	yes	down	2.281	1.327	6.077	0.411	0.033	0	3.228	0.148	0.446	-1.165	0.2795	0.4093	7.172	4.251	1.275	4.739	0.205	0.067	4.233	1.67	cytochrome P450, putative, expressed
LOC_Os02g36595	0.019	-5.742	1.371e-08	1.852e-07	yes	down	0.416	1.106	3.336	0.025	0	0	1.619	0.008	3.694	1.885	0.1424	0.2459	0.015	1.037	0	3.123	0.37	1.093	0.351	1.529	expressed protein
LOC_Os02g37800	0.091	-3.461	9.658e-05	0.0006172	yes	down	1.469	0.14	5.454	0.117	0.149	0.147	2.354	0.138	1	0	1	1	6.584	0.772	0.563	0	0.029	0.029	2.64	0.019	lecithin:cholesterol acyltransferase, putative, expressed
LOC_Os02g38740	0.026	-5.26	8.136e-08	9.746e-07	yes	down	1.981	1.933	3.544	0	0	0.064	2.486	0.021	1	0	1	1	0	0	0	0	0	0	0	0	expressed protein
LOC_Os02g39020	0.134	-2.904	0.01015	0.03454	yes	down	0.155	0.524	0.291	0	0.075	0	0.323	0.025	1	0	1	1	0	0	0	0	0	0	0	0	transposon protein, putative, unclassified
LOC_Os02g39330	0.174	-2.521	3.428e-05	0.0002452	yes	down	63.068	27.923	36.585	14.859	2.781	2.005	42.525	6.548	0.376	-1.412	0.003622	0.01164	11.919	26.731	20.698	8.494	3.322	9.272	19.783	7.029	CHIT1 - Chitinase family protein precursor, expressed
LOC_Os02g39960	0.008	-6.98	8.42e-11	1.562e-09	yes	down	0.986	9.968	1.855	0	0	0	4.27	0	1	0	1	1	0.059	0	0.126	0	0	0.019	0.062	0.006	exostosin family protein, putative
LOC_Os02g40190	0.115	-3.12	0.01568	0.04932	yes	down	0.638	0.582	0.097	0	0	0	0.439	0	1	0	1	1	0	0	0	0	0	0	0	0	receptor kinase, putative
LOC_Os02g40664	0.187	-2.416	6.199e-06	5.218e-05	yes	down	1.527	0.769	2.312	0.218	0.315	0.221	1.536	0.251	0.47	-1.089	0.04969	0.1062	5.085	3.567	2.401	2.45	0.594	1.918	3.684	1.654	zinc finger family protein, putative, expressed
LOC_Os02g41500	0.098	-3.348	0.001889	0.008359	yes	down	0.435	0.082	0.443	0.025	0	0.018	0.32	0.014	1	0	1	1	0	0.177	0	0	0	0	0.059	0	OsWAK13 - OsWAK receptor-like protein kinase, expressed
LOC_Os02g42310	0.235	-2.088	2.323e-16	7.998e-15	yes	down	46.067	43.177	53.861	14.205	10.243	8.857	47.702	11.102	0.278	-1.847	0.0001107	0.0005379	40.739	34.726	15.299	4.84	9.441	10.308	30.255	8.196	OsSCP8 - Putative Serine Carboxypeptidase hoM. oryzaelogue, expressed
LOC_Os02g42585	0.038	-4.719	6.54e-11	1.23e-09	yes	down	1.373	1.327	1.578	0.042	0.066	0	1.426	0.036	0.332	-1.59	0.03807	0.08516	0.294	0.898	0.459	0.211	0.127	0.163	0.55	0.167	AP2 domain containing protein, expressed
LOC_Os02g43330	0.133	-2.907	8.368e-05	0.0005438	yes	down	27.045	2.445	16.777	0.603	3.329	0.763	15.422	1.565	0.753	-0.4102	0.6222	0.7325	10.42	0.392	2.975	3.484	3.176	3.241	4.596	3.3	homeobox associated leucine zipper, putative, expressed
LOC_Os02g44730	0.173	-2.532	0.002895	0.01204	yes	down	0.193	2.643	1.315	0.075	0.141	0.322	1.384	0.179	0.259	-1.948	0.03526	0.07993	3.13	1.012	0.77	0.773	0.205	0.058	1.637	0.345	tetracycline transporter protein, putative, expressed
LOC_Os02g44870	0.114	-3.139	3.468e-09	5.094e-08	yes	down	149.972	28.517	48.96	7.023	9.953	4.966	75.816	7.314	0.369	-1.44	3.759e-06	2.528e-05	30.598	19.773	25.913	9.408	7.453	10.058	25.428	8.973	dehydrin, putative, expressed
LOC_Os02g45420	0.081	-3.632	0.004305	0.01691	yes	down	0.59	0.035	0.263	0	0	0	0.296	0	0.312	-1.679	0.2775	0.4073	0.132	0.127	0.069	0	0	0.067	0.109	0.022	AP2 domain containing protein, expressed
LOC_Os02g46260	0.022	-5.498	9.966e-21	4.971e-19	yes	down	13.01	9.385	53.238	0.444	0.423	0.359	25.211	0.409	0.307	-1.702	0.03124	0.07234	90.31	16.737	12.52	9.428	23.607	3.979	39.856	12.338	OsSCP9 - Putative Serine Carboxypeptidase hoM. oryzaelogue, expressed
LOC_Os02g46500	0.129	-2.958	0.0145	0.0463	yes	down	0.145	0.128	0.637	0	0	0.037	0.303	0.012	1	0	1	1	0.206	0	0.046	0	0	0	0.084	0	U-box, putative, expressed
LOC_Os02g47770	0.195	-2.356	0.001406	0.006483	yes	down	0.88	1.269	1.121	0.235	0.149	0.138	1.09	0.174	0.353	-1.501	0.1252	0.2228	0.632	0.974	0.482	0.442	0.156	0.048	0.696	0.215	ZF-HD protein dimerisation region containing protein, expressed
LOC_Os02g47810	0.046	-4.456	2.452e-07	2.709e-06	yes	down	6.428	0.547	2.063	0.168	0	0.083	3.013	0.084	0.256	-1.966	0.1798	0.2943	0.044	0.076	0.253	0.03	0	0.029	0.124	0.02	dof zinc finger domain containing protein, putative, expressed
LOC_Os02g48140	0.119	-3.073	0.009592	0.03293	yes	down	0.744	0.291	1.08	0	0.116	0	0.705	0.039	0.916	-0.1263	0.9276	0.9537	0.162	0.152	0.276	0.09	0.175	0.23	0.197	0.165	hsp20/alpha crystallin family protein, putative, expressed
LOC_Os02g49470	0.215	-2.216	1.102e-09	1.747e-08	yes	down	20.308	28.564	37.333	7.316	4.939	4.589	28.735	5.615	0.462	-1.114	0.01064	0.02914	18.209	32.462	24.787	13.284	12.822	6.472	25.153	10.859	tic20 protein-related, putative, expressed
LOC_Os02g51040	0.073	-3.779	0.003164	0.013	yes	down	0.599	0	1.066	0	0	0	0.555	0	1	0	1	1	0.323	0	0	0	0	0	0.108	0	expansin precursor, putative, expressed
LOC_Os02g51370	0.203	-2.299	0.01491	0.04741	yes	down	0.348	0.186	0.927	0.117	0.033	0.055	0.487	0.068	0.555	-0.8495	0.3324	0.4664	0.5	0.493	0.345	0.351	0.263	0.067	0.446	0.227	glutaredoxin, putative, expressed
LOC_Os02g51820	0.186	-2.424	2.508e-09	3.799e-08	yes	down	18.113	27.504	11.378	3.746	2.142	3.854	18.998	3.247	0.265	-1.917	0.0002857	0.001256	4.233	11.689	17.47	2.851	3.244	2.09	11.131	2.728	expressed protein
LOC_Os02g52010	0.249	-2.008	0.001348	0.006237	yes	down	50.426	12.518	19.85	1.416	6.832	8.912	27.598	5.72	0.429	-1.222	0.1283	0.2272	0.896	5.098	18.516	4.538	2.523	2.551	8.17	3.204	phosphate-induced protein 1 conserved region domain containing protein, expressed
LOC_Os02g52270	0.239	-2.062	0.009264	0.03201	yes	down	1.266	1.386	2.464	0.402	0.34	0.248	1.705	0.33	0.855	-0.2268	0.7843	0.8565	1.69	2.075	0.827	0.753	0.438	2.119	1.531	1.103	heat shoMock protein DnaJ, putative, expressed
LOC_Os02g52670	0.07	-3.828	0.0007382	0.00371	yes	down	2.117	0.477	0.484	0	0	0.064	1.026	0.021	0.196	-2.352	0.1356	0.2367	0.191	0.177	0.379	0	0	0.067	0.249	0.022	AP2 domain containing protein, expressed
LOC_Os02g54140	0.045	-4.486	0.0002047	0.001199	yes	down	0.822	0.349	2.381	0	0	0	1.184	0	0.126	-2.988	0.08149	0.1587	0.764	0.493	0	0	0	0	0.419	0	hsp20/alpha crystallin family protein, putative, expressed
LOC_Os02g56340	0.226	-2.146	0.000251	0.001439	yes	down	1.662	2.294	1.19	0.344	0.448	0.543	1.715	0.445	0.448	-1.159	0.2086	0.3289	0.735	0.734	1.815	0.321	0.078	1.256	1.095	0.552	expressed protein
LOC_Os02g56510	0.174	-2.521	0.0001456	0.0008885	yes	down	1.827	0.873	2.713	0.042	0.382	0.34	1.804	0.255	0.254	-1.977	0.03245	0.07462	1.514	0.316	1.011	0.432	0.185	0.019	0.947	0.212	phosphate transporter 1, putative, expressed
LOC_Os02g56580	0.108	-3.216	0.006975	0.02533	yes	down	0.754	2.841	0.664	0.142	0	0	1.42	0.047	0.152	-2.717	0.0514	0.1092	0.661	0.81	1.999	0	0	0.307	1.157	0.102	P21-Rho-binding domain containing protein, putative
LOC_Os02g58230	0.226	-2.144	3.851e-16	1.302e-14	yes	down	53.983	93.365	70.07	15.588	14.842	19.636	72.473	16.689	0.293	-1.772	9.053e-11	1.285e-09	54.804	58.269	41.04	17.661	14.722	18.266	51.371	16.883	C2 domain containing protein, putative, expressed
LOC_Os02g58270	0.184	-2.441	2.099e-07	2.337e-06	yes	down	161.581	195.09	113.964	6.068	10.799	26.24	156.878	14.369	0.567	-0.8184	0.09987	0.1866	10.787	22.619	17.987	15.091	10.63	7.038	17.131	10.92	metallo-beta-lactamase family protein, putative, expressed
LOC_Os02g58280	0.239	-2.063	8.906e-14	2.356e-12	yes	down	29.519	29.402	23.034	5.163	8.79	5.997	27.318	6.65	0.404	-1.308	5.324e-07	4.242e-06	14.065	13.549	12.75	4.177	5.076	3.768	13.455	4.34	expressed protein
LOC_Os02g58390	0.101	-3.312	0.009121	0.03159	yes	down	0.126	0.151	0.083	0	0	0	0.12	0	1	0	1	1	0.044	0.025	0.034	0	0	0	0.034	0	inactive receptor kinase At2g26730 precursor, putative, expressed
LOC_Os03g01300	0.048	-4.375	1.064e-11	2.231e-10	yes	down	194.444	25.129	226.212	5.38	8.815	2.088	148.595	5.428	0.339	-1.562	0.0465	0.1003	21.677	12.714	12.968	11.928	1.091	4.775	15.786	5.931	LTPL114 - Protease inhibitor/seed storage/LTP family protein precursor, expressed
LOC_Os03g01320	0.119	-3.071	4.468e-09	6.417e-08	yes	down	42.326	24.29	94.529	10.183	5.196	2.217	53.715	5.865	0.596	-0.7471	0.3657	0.5008	23.632	3.783	2.309	9.097	2.767	3.97	9.908	5.278	LTPL116 - Protease inhibitor/seed storage/LTP family protein precursor, expressed
LOC_Os03g01880	0.203	-2.301	9.229e-10	1.479e-08	yes	down	29.016	17.373	29.36	3.109	6.101	4.516	25.25	4.575	1.65	0.7223	0.3504	0.4847	76.922	4.225	29.577	29.228	80.936	50.369	36.908	53.511	possible lysine decarboxylase domain containing protein, expressed
LOC_Os03g01980	0.123	-3.025	0.01238	0.04068	yes	down	0.406	0.431	0.042	0	0.033	0	0.293	0.011	1	0	1	1	0	0.051	0.149	0.04	0	0	0.067	0.013	KIP1, putative, expressed
LOC_Os03g02040	0.1	-3.323	0.004575	0.01779	yes	down	0.445	0.07	2.796	0	0.108	0	1.104	0.036	1	0	1	1	9.759	0.076	0	0	0	0	3.278	0	reM. oryzaerin, putative, expressed
LOC_Os03g03360	0.217	-2.204	3.073e-11	6.097e-10	yes	down	34.7	66.571	39.852	10.493	11.953	9.657	47.041	10.701	0.274	-1.868	2.294e-06	1.615e-05	54.304	25.137	32.195	7.189	8.476	12.878	37.212	9.514	ribosomal protein L5, putative, expressed
LOC_Os03g03810	0.073	-3.773	3.015e-07	3.276e-06	yes	down	52.079	10.573	91.11	1.802	5.678	0.561	51.254	2.68	0.298	-1.747	0.06741	0.136	3.424	5.035	8.316	2.129	0	2.215	5.592	1.448	DEF8 - Defensin and Defensin-like DEFL family, expressed
LOC_Os03g04190	0.143	-2.803	0.00762	0.02729	yes	down	1.237	0.21	0.305	0	0.108	0.037	0.584	0.048	1	0	1	1	0	0.089	0	0	0	0.067	0.03	0.022	cytochrome P450, putative
LOC_Os03g04550	0.096	-3.382	0.007882	0.02804	yes	down	0.251	0.07	0.36	0	0	0	0.227	0	0.266	-1.912	0.08018	0.1567	0.309	0.291	0.448	0	0.097	0.125	0.349	0.074	expressed protein
LOC_Os03g05390	0.235	-2.092	2.847e-09	4.262e-08	yes	down	226.244	243.123	198.541	29.123	45.388	73.568	222.636	49.36	0.344	-1.54	0.0001345	0.0006394	151.007	112.439	103.708	24.047	62.073	37.808	122.385	41.309	Citrate transporter protein, putative, expressed
LOC_Os03g05700	0.054	-4.216	0.0006871	0.003494	yes	down	3.325	0.175	2.99	0	0	0	2.163	0	1.846	0.8847	0.4821	0.6149	1.058	0	0.804	1.807	0.156	1.755	0.621	1.239	expressed protein
LOC_Os03g05880	0.221	-2.175	0.002418	0.01033	yes	down	1.653	1.118	2.409	0.184	0.315	0.414	1.727	0.304	1.428	0.5141	0.603	0.7167	0.544	0.253	0.345	1.004	0.331	0.134	0.381	0.49	M. oryzaenooxygenase, putative, expressed
LOC_Os03g05910	0.05	-4.314	1.333e-11	2.749e-10	yes	down	47.284	50.292	4.457	1.584	1.121	1.674	34.011	1.46	0.548	-0.8688	0.2004	0.3192	1.602	5.225	2.481	1.546	0.604	3.567	3.103	1.906	expressed protein
LOC_Os03g06570	0.12	-3.064	0.001315	0.006113	yes	down	0.609	0.442	1.689	0	0.174	0.037	0.913	0.07	0.253	-1.98	0.08811	0.1688	0.735	0.316	0.333	0	0.039	0.24	0.461	0.093	IQ calM. oryzaedulin-binding M. oryzaetif family protein, putative, expressed
LOC_Os03g08900	0.074	-3.765	8.018e-11	1.492e-09	yes	down	126.282	192.528	34.772	3.445	11.663	6.705	117.861	7.271	0.344	-1.54	0.04242	0.09299	4.571	70.604	45.152	17.993	5.027	15.332	40.109	12.784	MATE efflux family protein, putative, expressed
LOC_Os03g09170	0.245	-2.031	0.0007187	0.00363	yes	down	4.446	1.199	2.796	0.486	0.813	0.487	2.814	0.595	0.795	-0.331	0.7945	0.8635	0.367	0	0.701	0.291	0.448	0.048	0.356	0.262	ethylene-responsive transcription factor, putative, expressed
LOC_Os03g10110	0.099	-3.334	0.008893	0.03098	yes	down	0.116	0.163	0.055	0	0	0	0.111	0	1	0	1	1	0	0	0.023	0	0.039	0	0.008	0.013	cupin domain containing protein, expressed
LOC_Os03g11950	0.142	-2.815	0.01398	0.04498	yes	down	0.126	0.105	0.706	0.034	0	0.028	0.312	0.021	0.347	-1.527	0.1776	0.2915	0.132	0.531	0.276	0.211	0.029	0.029	0.313	0.09	SEC14 cytosolic factor family protein, putative, expressed
LOC_Os03g12815	0.123	-3.027	0.01081	0.0363	yes	down	0.638	0.64	0.789	0.084	0	0	0.689	0.028	0.255	-1.971	0.1885	0.3048	1.44	0	0.402	0	0.195	0.096	0.614	0.097	expressed protein
LOC_Os03g12990	0.199	-2.326	8.522e-16	2.766e-14	yes	down	38.044	40.627	40.434	9.889	6.981	5.224	39.702	7.365	0.287	-1.802	0.01103	0.03007	14.138	33.79	10.671	4.508	9.188	1.16	19.533	4.952	phytosulfokines precursor, putative, expressed
LOC_Os03g13860	0.184	-2.443	5.494e-07	5.693e-06	yes	down	2.03	2.573	2.782	0.461	0.282	0.46	2.462	0.401	0.618	-0.6934	0.2686	0.3977	4.35	1.758	1.298	1.295	0.887	2.205	2.469	1.462	ras-related protein, putative, expressed
LOC_Os03g16030	0.123	-3.022	0.007042	0.02552	yes	down	0.648	0.151	1.481	0.059	0.066	0	0.76	0.042	0.283	-1.821	0.08902	0.1702	1.117	1.025	0.494	0.331	0	0.259	0.879	0.197	hsp20/alpha crystallin family protein, putative, expressed
LOC_Os03g16170	0.166	-2.588	2.658e-06	2.424e-05	yes	down	9.501	6.509	22.106	0.972	3.121	1.324	12.705	1.806	0.31	-1.688	1.365e-06	1.006e-05	13.536	7.856	10.602	3.293	2.718	3.442	10.665	3.151	protein phosphatase 2C, putative, expressed
LOC_Os03g18010	0.08	-3.647	0.003376	0.01375	yes	down	0.203	0.245	0.249	0	0	0	0.232	0	1.639	0.7128	0.6166	0.7277	0	0.038	0.092	0.1	0.058	0.086	0.043	0.081	phospholipase C, putative, expressed
LOC_Os03g18490	0.105	-3.247	0.002875	0.01197	yes	down	1.972	0.501	0.401	0	0.075	0.064	0.958	0.046	1	0	1	1	0.103	0	0	0.08	0.292	0.144	0.034	0.172	RPGR, putative, expressed
LOC_Os03g18870	0.147	-2.764	1.462e-07	1.67e-06	yes	down	13.078	23.091	38.066	4.827	3.76	1.094	24.745	3.227	0.432	-1.211	0.003687	0.01182	15.049	25.909	18.355	11.707	4.911	8.131	19.771	8.25	heat shoMock protein DnaJ, putative, expressed
LOC_Os03g19070	0.062	-4.002	7.192e-05	0.0004759	yes	down	0.928	0.384	1.786	0.042	0.05	0	1.033	0.031	0.829	-0.2702	0.848	0.9013	0	0	1.723	0.623	0.146	0.566	0.574	0.445	long cell-linked locus protein, putative, expressed
LOC_Os03g19290	0.116	-3.114	0.0001246	0.0007738	yes	down	3.054	1.456	2.575	0.067	0.465	0.064	2.362	0.199	0.213	-2.234	0.1176	0.2122	0.382	0.62	0.069	0.07	0	0.067	0.357	0.046	mitochondrial import inner membrane translocase subunit Tim17, putative, expressed
LOC_Os03g19370	0.15	-2.736	0.01552	0.04897	yes	down	0.319	0.373	0.429	0	0	0.074	0.374	0.025	1	0	1	1	0	0	0.046	0.09	0	0	0.015	0.03	CPuORF4 - conserved peptide uORF-containing transcript, expressed
LOC_Os03g19709	0.238	-2.069	5.808e-07	5.99e-06	yes	down	12.923	21.752	12.195	2.883	4.026	1.803	15.623	2.904	0.293	-1.771	0.004191	0.01322	6.481	19.254	12.807	3.183	2.027	2.79	12.847	2.667	expressed protein
LOC_Os03g20290	0.101	-3.314	0.001333	0.006186	yes	down	0.174	0.501	1.08	0.059	0.033	0	0.585	0.031	0.462	-1.114	0.1959	0.3138	0.25	0.797	0.976	0.442	0.107	0.336	0.674	0.295	aspartic proteinase nepenthesin-1 precursor, putative, expressed
LOC_Os03g20380	0.172	-2.542	4.149e-06	3.633e-05	yes	down	1779.79	4649.21	6260.19	757.708	660.282	2720.82	4229.73	1379.6	0.289	-1.791	8.565e-07	6.603e-06	1208.53	1230.83	2256.9	3794.25	3844.16	1603.66	1565.42	3080.69	CAMK_KIN1/SNF1/Nim1_like.2 - CAMK includes calcium/calM. oryzaedulin depedent protein kinases, expressed
LOC_Os03g20730	0.226	-2.144	0.000164	0.0009868	yes	down	74.899	215.794	72.354	45.424	19.332	8.783	121.016	24.513	2.035	1.025	0.1853	0.3011	1.911	11.335	31.3	37.672	16.437	35.737	14.849	29.949	chaperone protein dnaJ, putative, expressed
LOC_Os03g22170	0.095	-3.394	1.481e-05	0.0001151	yes	down	1.981	1.968	0.941	0.193	0.1	0.046	1.63	0.113	0.864	-0.2109	0.7384	0.8243	1.249	1.278	3.342	1.717	1.013	2.167	1.956	1.632	AP2 domain containing protein, expressed
LOC_Os03g23960	0.093	-3.419	0.001219	0.005714	yes	down	0.406	0.559	0.568	0.067	0	0	0.511	0.022	0.185	-2.434	0.09099	0.1732	0.367	0	0.678	0	0.078	0.038	0.348	0.039	IQ calM. oryzaedulin-binding M. oryzaetif family protein, putative, expressed
LOC_Os03g24610	0.095	-3.389	3.933e-07	4.178e-06	yes	down	1.208	2.271	1.716	0.226	0.108	0.064	1.732	0.133	0.253	-1.981	0.02146	0.0528	1.484	0.595	0.413	0.12	0.292	0.144	0.831	0.185	endonuclease/exonuclease/phosphatase family domain containing protein, expressed
LOC_Os03g25690	0.171	-2.548	0.005251	0.01998	yes	down	4.031	0.757	0.512	0.277	0.216	0.138	1.767	0.21	1.541	0.6243	0.5986	0.7133	0.103	0.101	0.873	0.562	0.156	1.026	0.359	0.581	conserved hypothetical protein
LOC_Os03g26820	0.126	-2.987	2.566e-31	2.715e-29	yes	down	125.18	171.079	156.073	20.248	18.843	13.842	150.777	17.644	0.255	-1.974	4.943e-05	0.0002602	39.534	65.784	70.536	13.093	6.197	22.792	58.618	14.027	LTPL52 - Protease inhibitor/seed storage/LTP family protein precursor, expressed
LOC_Os03g26910	0.194	-2.368	0.0001602	0.0009673	yes	down	6.95	2.771	9.302	2.263	0.473	0.478	6.341	1.071	0.747	-0.4217	0.6024	0.7164	6.128	6.211	2.814	3.163	0.302	7.259	5.051	3.575	uncharacterized glycosyl hydrolase Rv2006/MT2062, putative, expressed
LOC_Os03g30060	0.103	-3.283	0.01006	0.03427	yes	down	0.193	0.14	0.443	0	0	0	0.259	0	0.968	-0.04624	0.9722	0.9828	0.176	0.202	0.345	0.04	0	0.642	0.241	0.227	expressed protein
LOC_Os03g36080	0.178	-2.491	2.164e-14	6.103e-13	yes	down	19.032	18.643	22.591	4.542	3.212	2.18	20.089	3.311	0.277	-1.853	4.827e-06	3.185e-05	11.963	11.196	6.627	2.349	2.514	2.896	9.929	2.586	expressed protein
LOC_Os03g37470	0.216	-2.212	5.379e-05	0.0003677	yes	down	2.832	1.84	5.399	0.805	0.523	0.837	3.357	0.722	0.25	-2	0.01613	0.04151	0.808	1.493	0.528	0.361	0.205	0.086	0.943	0.217	MATE efflux family protein, putative, expressed
LOC_Os03g38350	0.221	-2.181	3.943e-07	4.186e-06	yes	down	4.04	5.182	3.239	0.704	0.589	1.931	4.154	1.075	3.811	1.93	0.05641	0.1176	0.25	0.228	0.149	1.496	0.994	0.086	0.209	0.859	expressed protein
LOC_Os03g40194	0.217	-2.207	0.01256	0.04118	yes	down	0.783	0.477	0.72	0.05	0.274	0	0.66	0.108	0.706	-0.5032	0.651	0.756	0.367	0.164	0.115	0.12	0	0.307	0.215	0.142	disease resistance RPP13-like protein 1, putative, expressed
LOC_Os03g41330	0.184	-2.444	8.533e-12	1.808e-10	yes	down	21.032	23.778	17.068	2.43	3.329	4.534	20.626	3.431	0.329	-1.605	0.005287	0.01615	7.921	4.592	17.424	3.996	3.274	1.889	9.979	3.053	DUF260 domain containing protein, putative, expressed
LOC_Os03g42190	0.149	-2.749	0.014	0.04501	yes	down	0.309	2.911	1.8	0.394	0	0	1.673	0.131	1	0	1	1	0	0.544	0.345	0	0	0.105	0.296	0.035	expressed protein
LOC_Os03g42810	0.245	-2.032	1.46e-09	2.265e-08	yes	down	10.719	13.018	12.015	2.43	2.142	3.596	11.917	2.723	0.638	-0.6492	0.1339	0.2344	3.968	6.515	3.687	3.745	2.387	2.474	4.723	2.869	endonuclease/exonuclease/phosphatase family domain containing protein, expressed
LOC_Os03g43590	0.144	-2.796	0.01146	0.03817	yes	down	0.58	0.07	0.111	0.017	0.042	0	0.254	0.02	1	0	1	1	0.073	0	0	0	0	0	0.024	0	LSTK-1-like kinase, putative, expressed
LOC_Os03g47470	0.217	-2.204	0.0001546	0.0009373	yes	down	6.921	3.086	8.112	1.986	1.187	0.322	6.04	1.165	0.275	-1.862	4.124e-05	0.0002214	6.525	6.844	3.653	1.325	1.033	2.062	5.674	1.473	STE_PAK_Ste20_STLK.4 - STE kinases include hoM. oryzaelogs to sterile 7, sterile 11 and sterile 20 from yeast
LOC_Os03g47560	0.145	-2.782	8.219e-05	0.0005355	yes	down	3.035	17.315	9.966	1.777	1.013	0.745	10.105	1.178	0.327	-1.611	0.2036	0.3232	0.441	0.898	2.791	0	0.507	0.384	1.377	0.297	retrotransposon protein, putative, unclassified
LOC_Os03g47810	0.1	-3.327	0.0003246	0.001802	yes	down	0.329	0.862	1.62	0.151	0.025	0	0.937	0.059	0.242	-2.046	0.07743	0.1523	0.353	1.29	0.413	0.361	0	0.029	0.685	0.13	nodulin family protein, putative, expressed
LOC_Os03g49710	0.203	-2.297	5.402e-11	1.027e-09	yes	down	63.948	120.717	87.913	12.881	17.988	19.369	90.859	16.746	0.334	-1.58	2.244e-05	0.0001275	88.165	70.49	70.949	24.469	32.318	15.313	76.535	24.033	ribosomal protein S13p/S18e, putative, expressed
LOC_Os03g50160	0.243	-2.041	0.002999	0.0124	yes	down	13.706	1.735	6.132	2.196	1.204	1.021	7.191	1.474	3.044	1.606	0.03834	0.08566	2.66	1.834	1.918	3.213	1.841	15.102	2.137	6.719	plastocyanin-like domain containing protein, putative, expressed
LOC_Os03g50530	0.202	-2.31	0.0002487	0.001427	yes	down	2.619	4.215	4.319	0.344	0.407	1.113	3.718	0.621	0.444	-1.17	0.206	0.3259	4.306	1.683	1.987	0.191	0.438	2.714	2.659	1.114	expressed protein
LOC_Os03g51240	0.25	-2.001	0.00107	0.005111	yes	down	3.489	1.118	3.917	0.687	0.855	0.248	2.841	0.597	0.714	-0.4858	0.5583	0.68	2.91	0.24	1.321	0.442	1.072	1.563	1.49	1.026	glycosyl hydrolases family 17, putative, expressed
LOC_Os03g51350	0.026	-5.26	5.451e-06	4.644e-05	yes	down	3.074	0.466	1.73	0	0	0	1.757	0	1	0	1	1	0	0	0.069	0	0	0.134	0.023	0.045	expressed protein
LOC_Os03g52040	0.077	-3.695	0.0003723	0.002038	yes	down	0.377	0.303	1.62	0	0	0.083	0.767	0.028	1.575	0.6551	0.4465	0.5815	2.645	0.493	0.379	0.612	3.469	1.4	1.172	1.827	OsSCP19 - Putative Serine Carboxypeptidase hoM. oryzaelogue, expressed
LOC_Os03g55240	0.107	-3.231	4.261e-07	4.492e-06	yes	down	338.173	559.862	118.214	7.367	57.175	26.699	338.75	30.414	0.384	-1.379	0.07473	0.1479	58.492	262.958	223.438	147.063	17.684	22.773	181.629	62.507	cytochrome P450, putative, expressed
LOC_Os03g55260	0.235	-2.09	7.267e-06	6.009e-05	yes	down	30.389	34.421	20.016	2.481	9.488	5.84	28.275	5.936	0.33	-1.601	0.00186	0.006519	14.417	36.447	22.157	12.631	6.362	3.883	24.34	7.625	cytochrome P450, putative, expressed
LOC_Os03g56260	0.212	-2.238	6.601e-05	0.0004413	yes	down	1.257	1.188	1.052	0.084	0.357	0.202	1.166	0.214	0.302	-1.726	0.01136	0.03083	2.396	1.948	0.735	0.904	0.195	0.297	1.693	0.465	kinesin M. oryzaetor domain containing protein, putative, expressed
LOC_Os03g57200	0.162	-2.628	0.01237	0.04064	yes	down	40.364	4.087	1.786	0.57	2.623	1.122	15.412	1.438	1.148	0.1989	0.7949	0.8638	0.397	1.442	0.838	1.406	0.516	1.055	0.892	0.992	glutathione S-transferase, putative, expressed
LOC_Os03g58290	0.03	-5.076	1.941e-05	0.0001473	yes	down	1.015	0.082	1.786	0	0	0	0.961	0	1	0	1	1	0	0	0	0	0	0.316	0	0.105	indole-3-glycerol phosphate lyase, chloroplast precursor, putative, expressed
LOC_Os03g58300	0.079	-3.67	1.171e-06	1.139e-05	yes	down	6.022	0.815	17.386	0.427	0.49	0.46	8.074	0.459	1.988	0.9913	0.4338	0.5692	0.118	0.051	0.218	0.05	0.088	0.748	0.129	0.295	indole-3-glycerol phosphate lyase, chloroplast precursor, putative, expressed
LOC_Os03g59570	0.027	-5.222	7.223e-06	5.974e-05	yes	down	1.624	0.279	0.415	0	0	0	0.773	0	0.117	-3.099	0.05981	0.1234	0.044	0.278	0.092	0	0	0	0.138	0	IPP transferase, putative, expressed
LOC_Os03g60380	0.149	-2.745	1.973e-08	2.591e-07	yes	down	3.277	5.962	4.554	0.536	0.382	1.002	4.598	0.64	0.288	-1.797	0.006427	0.01909	5.702	5.263	7.248	0.482	0.848	3.519	6.071	1.616	cinnaM. oryzaeyl CoA reductase, putative, expressed
LOC_Os03g60560	0.063	-3.993	2.929e-09	4.366e-08	yes	down	19.409	3.889	5.662	0.268	0.564	0.524	9.653	0.452	1.851	0.8884	0.3205	0.4541	0.309	1.214	1.47	2.058	0.37	3.212	0.998	1.88	ZOS3-21 - C2H2 zinc finger protein, expressed
LOC_Os03g60570	0.158	-2.661	0.0003876	0.002111	yes	down	6.147	1.095	8.222	0.411	1.146	0.331	5.155	0.629	2.383	1.253	0.3437	0.4781	0	0	3.687	5.06	0.526	4.708	1.229	3.431	ZOS3-22 - C2H2 zinc finger protein, expressed
LOC_Os03g60580	0.205	-2.285	4.406e-06	3.822e-05	yes	down	156.197	52.074	114.975	16.276	29.235	10.963	107.749	18.825	1.178	0.2361	0.7368	0.8233	11.463	33.626	26.935	41.317	5.787	35.986	24.008	27.697	actin-depolymerizing factor, putative, expressed
LOC_Os03g61310	0.232	-2.107	0.0007593	0.003803	yes	down	5.509	7.93	3.308	0.168	0.432	0.8	5.582	0.467	0.5	-1.001	0.1077	0.1979	11.155	4.946	8.787	3.052	10.376	1.285	8.296	4.904	receptor-like protein kinase, putative, expressed
LOC_Os03g62430	0.195	-2.357	6.917e-07	7.027e-06	yes	down	2.213	3.458	4.596	0.386	0.44	0.957	3.422	0.594	0.259	-1.951	8.378e-05	0.0004183	4.335	2.834	3.4	0.492	1.413	0.642	3.523	0.849	OsWAK28 - OsWAK receptor-like protein kinase, expressed
LOC_Os03g62670	0.001	-10.01	9.983e-32	1.1e-29	yes	down	90.848	173.816	24.875	0.059	0	0	96.513	0.02	1	0	1	1	20.663	295.989	36.916	0	0	0	117.856	0	expressed protein
LOC_Os03g63310	0.147	-2.767	1.726e-09	2.656e-08	yes	down	17.302	39.766	30.965	4.97	1.876	5.739	29.344	4.195	0.42	-1.251	0.01003	0.02775	7.995	19.798	8.408	6.305	3.566	4.449	12.067	4.773	cytochrome P450 71E1, putative, expressed
LOC_Os03g63390	0.018	-5.824	2.773e-08	3.581e-07	yes	down	17.997	0.978	2.962	0.092	0	0	7.312	0.031	2.603	1.38	0.3903	0.526	0	0	0.413	1.044	0	0.566	0.138	0.537	plastocyanin-like domain containing protein, putative, expressed
LOC_Os03g63420	0.244	-2.037	4.303e-09	6.194e-08	yes	down	144.018	201.995	192.45	32.015	30.281	56.508	179.488	39.601	0.468	-1.095	0.006923	0.02034	87.856	139.588	132.584	81.94	41.71	35.833	120.009	53.161	OsGrx_S14 - glutaredoxin subgroup II, expressed
LOC_Os04g01500	0.117	-3.099	0.001223	0.005729	yes	down	9.482	0.361	2.242	0.117	0.689	0.055	4.028	0.287	0.948	-0.07738	0.9355	0.959	1.617	0.658	0.413	0.211	0.526	1.707	0.896	0.815	expressed protein
LOC_Os04g05700	0.047	-4.405	5.149e-07	5.357e-06	yes	down	0.541	0.373	0.9	0.017	0.033	0	0.605	0.017	1	0	1	1	0	0	0	0	0	0	0	0	expressed protein
LOC_Os04g05770	0.064	-3.955	0.001327	0.006163	yes	down	0.338	0.326	0.111	0	0	0	0.258	0	1	0	1	1	0	0	0	0	0	0	0	0	conserved hypothetical protein
LOC_Os04g09430	0.117	-3.094	0.01585	0.0497	yes	down	0.135	0.21	0.221	0	0	0	0.189	0	1	0	1	1	0	0.025	0	0	0	0	0.008	0	cytochrome P450, putative, expressed
LOC_Os04g10690	0.1	-3.317	0.009149	0.03167	yes	down	0.155	0.314	0.125	0	0	0	0.198	0	0.143	-2.801	0.0304	0.07067	0.103	0.417	0.896	0.12	0	0	0.472	0.04	inorganic phosphate transporter, putative, expressed
LOC_Os04g12000	0.079	-3.664	0.003455	0.01403	yes	down	0.048	0.151	0.083	0	0	0	0.094	0	0.337	-1.571	0.2328	0.3573	0.103	0.127	0.276	0.131	0	0	0.169	0.044	retrotransposon protein, putative, unclassified
LOC_Os04g14410	0.246	-2.024	0.0009606	0.00465	yes	down	1.208	0.966	2.118	0.36	0.158	0.386	1.431	0.301	0.519	-0.9468	0.3013	0.4334	1.132	0.797	0.551	0.422	0.702	0.029	0.827	0.384	expressed protein
LOC_Os04g16732	0.173	-2.53	0.001498	0.006865	yes	down	3.199	5.543	6.755	0	1.029	0.975	5.166	0.668	1.441	0.5275	0.5938	0.7097	1.69	0	2.986	1.938	2.553	2.253	1.559	2.248	NADPH-dependent oxidoreductase, putative, expressed
LOC_Os04g16734	0.224	-2.161	3.823e-05	0.0002705	yes	down	5.171	10.096	25.899	2.891	2.299	2.989	13.722	2.726	0.503	-0.9923	0.02764	0.06522	9.685	3.732	5.548	3.052	2.757	3.298	6.322	3.036	maturase K, putative
LOC_Os04g16824	0.034	-4.863	2.386e-05	0.000177	yes	down	1.643	1.549	2.159	0	0	0	1.784	0	2.838	1.505	0.264	0.3923	0	0	0.724	0.703	0.974	0.7	0.241	0.792	chloroplast 30S ribosomal protein S3, putative
LOC_Os04g16896	0.105	-3.256	0.002088	0.009107	yes	down	2.6	6.463	14.147	0	0	0.993	7.737	0.331	0.25	-2.001	0.1327	0.2327	3.395	1.328	2.561	0.131	0.848	0.326	2.428	0.435	uncharacterized protein ycf68, putative
LOC_Os04g19260	0.221	-2.181	0.01155	0.03842	yes	down	0.126	0.384	0.208	0.034	0.083	0.009	0.239	0.042	0.167	-2.582	0.02686	0.06363	0.059	0.101	0.126	0.01	0.01	0.01	0.095	0.01	retrotransposon protein, putative, unclassified
LOC_Os04g19800	0.089	-3.495	0.005411	0.02051	yes	down	0.28	0.221	0.18	0	0	0	0.227	0	1	0	1	1	0.044	0.038	0.069	0	0	0	0.05	0	F-box domain containing protein, expressed
LOC_Os04g20400	0.146	-2.78	0.009933	0.03389	yes	down	0.087	0.233	1.121	0	0.058	0.055	0.48	0.038	0.138	-2.855	0.0376	0.08425	0.852	0.228	0.057	0.09	0	0	0.379	0.03	cytokinin-O-glucosyltransferase 1, putative, expressed
LOC_Os04g22910	0.093	-3.422	0.007562	0.02713	yes	down	0.174	0.477	0.042	0	0	0	0.231	0	0.18	-2.476	0.08201	0.1595	0.132	0.114	0.356	0.07	0	0	0.201	0.023	expressed protein
LOC_Os04g24510	0.023	-5.413	2.477e-06	2.277e-05	yes	down	1.063	0.687	0.152	0	0	0	0.634	0	1.046	0.06468	0.9641	0.9775	0.22	0.253	0	0.412	0.068	0	0.158	0.16	OsWAK36 - OsWAK receptor-like protein kinase, expressed
LOC_Os04g28310	0.11	-3.185	0.008983	0.03121	yes	down	0.338	1.688	0.097	0.067	0	0	0.708	0.022	0.395	-1.34	0.2815	0.4116	0.191	0.734	0.678	0.382	0	0.144	0.534	0.175	hypothetical protein
LOC_Os04g31050	0.207	-2.269	0.005761	0.0216	yes	down	0.686	1.735	0.512	0.243	0.033	0.202	0.978	0.159	0.349	-1.518	0.1055	0.1946	0.514	1.012	0.678	0.492	0.156	0.038	0.735	0.229	expressed protein
LOC_Os04g32380	0.041	-4.593	0.0001641	0.0009868	yes	down	1.17	7.534	0.747	0	0	0	3.15	0	0.12	-3.059	0.07384	0.1465	0	2.239	0.747	0	0	0	0.995	0	hypothetical protein
LOC_Os04g32800	0.037	-4.769	3.068e-06	2.758e-05	yes	down	3.557	0.268	8.001	0	0.174	0	3.942	0.058	1	0	1	1	0.162	0.076	0	0.131	0.117	0	0.079	0.083	basic proline-rich protein, putative, expressed
LOC_Os04g33820	0.054	-4.208	0.0005516	0.002872	yes	down	0.793	0.617	0.194	0	0	0	0.535	0	0.325	-1.621	0.0913	0.1736	0.5	0.405	0.724	0.05	0.234	0.182	0.543	0.155	OsFBX132 - F-box domain containing protein, expressed
LOC_Os04g34290	0.042	-4.574	6.72e-10	1.098e-08	yes	down	2.136	0.908	1.01	0.075	0.017	0.018	1.351	0.037	0.23	-2.119	0.08919	0.1705	0.088	0.164	0.264	0.02	0.068	0	0.172	0.029	protein kinase, putative, expressed
LOC_Os04g35030	0.008	-7.038	2.881e-11	5.733e-10	yes	down	1.45	6.893	1.647	0	0	0	3.33	0	1	0	1	1	0	0.101	0.046	0.02	0	0	0.049	0.007	CSLH3 - cellulose synthase-like family H, expressed
LOC_Os04g35870	0.102	-3.299	1.174e-06	1.141e-05	yes	down	6.428	8.081	10.783	0.645	1.353	0.055	8.431	0.684	1	0	1	1	0	0	0	0	0	0.038	0	0.013	retrotransposon protein, putative, unclassified
LOC_Os04g36710	0.064	-3.958	0.001337	0.006198	yes	down	0.155	0.606	0.457	0	0	0	0.406	0	0.295	-1.761	0.2386	0.3641	0	0.051	1.298	0.181	0.088	0	0.45	0.09	methyltransferase domain containing protein
LOC_Os04g38042	0.115	-3.115	0.002701	0.01137	yes	down	0.242	0.023	1.232	0.017	0.05	0.028	0.499	0.032	1	0	1	1	0.073	0.025	0.023	0	0	0.048	0.04	0.016	retrotransposon protein, putative, unclassified, expressed
LOC_Os04g38310	0.106	-3.239	0.002043	0.008943	yes	down	0.435	0.14	2.339	0.084	0	0.074	0.971	0.053	0.287	-1.799	0.1654	0.2758	1.293	0.139	0.092	0	0.088	0.259	0.508	0.116	expressed protein
LOC_Os04g38860	0.045	-4.483	0.0002042	0.001196	yes	down	0.725	0.105	0.609	0	0	0	0.48	0	0.088	-3.513	0.03594	0.08122	0.309	0	0.402	0	0	0	0.237	0	expressed protein
LOC_Os04g39100	0.126	-2.983	0.0001845	0.001092	yes	down	1.373	0.757	2.063	0.075	0.042	0.267	1.398	0.128	0.356	-1.491	0.1229	0.2195	0.926	0.797	0.976	0	0.429	0.412	0.9	0.28	peroxidase precursor, putative, expressed
LOC_Os04g40460	0.096	-3.388	0.0001496	0.0009116	yes	down	0.696	1.56	0.249	0.101	0	0.055	0.835	0.052	0.933	-0.1002	0.9331	0.9575	0.088	0.67	0.333	0.402	0.253	0	0.364	0.218	cytochrome P450, putative
LOC_Os04g40470	0.163	-2.621	5.594e-06	4.75e-05	yes	down	21.564	40.185	10.022	1.182	3.677	5.022	23.924	3.294	1.35	0.433	0.5115	0.6409	3.307	12.701	10.05	22.762	6.616	4.689	8.686	11.356	cytochrome P450, putative, expressed
LOC_Os04g40490	0.038	-4.716	8.442e-06	6.902e-05	yes	down	1.17	0.699	0.221	0.025	0	0	0.697	0.008	0.198	-2.337	0.08016	0.1567	0.073	0.481	0.425	0	0	0.134	0.326	0.045	glycosyl hydrolase family 5 protein, putative, expressed
LOC_Os04g41000	0.184	-2.439	0.0005995	0.00309	yes	down	0.338	0.431	0.332	0.025	0.075	0.064	0.367	0.055	0.5	-0.9999	0.1987	0.3172	0.573	0.202	0.138	0.161	0.127	0.144	0.304	0.144	expressed protein
LOC_Os04g44980	0.247	-2.015	0.0004811	0.002546	yes	down	6.544	3.086	1.952	0.645	0.739	1.104	3.861	0.829	0.416	-1.266	0.2466	0.3732	0.426	0.063	1.941	0.442	0.253	0.201	0.81	0.299	short-chain dehydrogenase/reductase, putative, expressed
LOC_Os04g45090	0.191	-2.392	5.847e-20	2.737e-18	yes	down	26.726	27.294	21.843	4.542	4.648	4.571	25.288	4.587	0.308	-1.701	6.63e-06	4.235e-05	20.678	18.268	17.183	7.299	5.631	3.481	18.71	5.47	cytochrome b561, putative, expressed
LOC_Os04g46280	0.131	-2.928	3.941e-09	5.707e-08	yes	down	35.86	27.341	114.532	5.506	8.085	6.732	59.244	6.774	0.274	-1.868	0.0002009	0.0009158	119.013	52.538	43.406	18.595	10.084	27.155	71.652	18.611	hydrolase, NUDIX family, domain containing protein, expressed
LOC_Os04g47110	0.097	-3.367	0.007735	0.02763	yes	down	0.367	0.303	0.374	0	0	0	0.348	0	1	0	1	1	0	0.139	0	0	0	0	0.046	0	conserved hypothetical protein
LOC_Os04g47140	0.212	-2.236	0.0003162	0.00176	yes	down	2.861	1.91	3.364	0.377	0.498	0.598	2.712	0.491	0.685	-0.5453	0.5859	0.7031	0.514	1.316	0.54	0.713	0.088	0.719	0.79	0.507	expressed protein
LOC_Os04g47720	0.081	-3.624	0.0002054	0.001202	yes	down	1.431	0.303	1.246	0.134	0	0	0.993	0.045	1.08	0.1115	0.9274	0.9536	0.088	0.468	0.482	0.03	0.029	1.036	0.346	0.365	cis-zeatin O-glucosyltransferase, putative, expressed
LOC_Os04g49260	0.101	-3.31	0.00995	0.03394	yes	down	1.527	0.163	1.44	0	0	0	1.043	0	0.973	-0.03946	0.9819	0.9889	1.22	0	0	0	0	1.122	0.407	0.374	heavy metal-associated domain containing protein, expressed
LOC_Os04g51450	0.173	-2.531	0.01062	0.0358	yes	down	0.387	0.687	0.443	0	0.033	0.129	0.506	0.054	1	0	1	1	0	0	0.034	0	0.078	0	0.011	0.026	glycosyl hydrolases family 16, putative, expressed
LOC_Os04g51454	0.022	-5.499	1.364e-14	3.944e-13	yes	down	14.45	18.654	36.198	0.193	0.199	0.533	23.101	0.308	1	0	1	1	0.294	0	0	0.683	0.419	0.201	0.098	0.434	expressed protein
LOC_Os04g52250	0.02	-5.627	1.171e-06	1.139e-05	yes	down	0.483	1.49	8.264	0	0	0	3.412	0	0.098	-3.354	0.03557	0.08051	0.338	0.62	0.253	0	0	0	0.404	0	LTPL123 - Protease inhibitor/seed storage/LTP family protein precursor, expressed
LOC_Os04g53920	0.062	-4.008	0.00108	0.005154	yes	down	0.309	0.652	0.969	0	0	0	0.643	0	0.175	-2.515	0.1484	0.2536	0	0.329	0.402	0	0	0	0.244	0	leucoanthocyanidin reductase, putative
LOC_Os04g54020	0.021	-5.595	7.66e-09	1.068e-07	yes	down	0.406	0.699	1.135	0	0.017	0	0.747	0.006	0.098	-3.354	0.03557	0.08051	0.073	0.127	0.046	0	0	0	0.082	0	receptor-like kinase, putative
LOC_Os04g58720	0.23	-2.12	0.001094	0.005208	yes	down	0.754	0.64	0.263	0.067	0.158	0.092	0.552	0.106	0.467	-1.099	0.1915	0.3085	0.294	0.506	0.586	0.191	0.37	0.029	0.462	0.197	anthranilate phosphoribosyltransferase, putative, expressed
LOC_Os05g01256	0.226	-2.146	0.0002955	0.001659	yes	down	1.092	1.351	1.55	0.151	0.324	0.304	1.331	0.26	0.462	-1.115	0.1081	0.1986	2.058	0.67	0.666	0.462	0.546	0.451	1.131	0.486	helix-loop-helix DNA-binding domain containing protein, expressed
LOC_Os05g01570	0.21	-2.254	2.075e-05	0.0001564	yes	down	4.794	2.83	4.596	0.637	1.287	0.34	4.073	0.755	0.327	-1.613	0.000753	0.002954	1.837	3.061	2.481	0.673	0.857	0.719	2.46	0.75	auxin-induced protein 5NG4, putative, expressed
LOC_Os05g02200	0.23	-2.122	0.002696	0.01135	yes	down	4.533	2.655	3.751	1.567	0.1	0.487	3.646	0.718	2.02	1.014	0.1462	0.2509	0.514	0.961	0.62	1.797	1.686	0.681	0.698	1.388	cysteine-rich repeat secretory protein 55 precursor, putative, expressed
LOC_Os05g03840	0.24	-2.06	0.009064	0.03144	yes	down	0.464	2.201	0.761	0.369	0.108	0.202	1.142	0.226	0.253	-1.984	0.01326	0.03517	0.514	1.366	1.321	0.361	0.078	0.288	1.067	0.242	endoglucanase, putative
LOC_Os05g04000	0.231	-2.111	0.001235	0.00578	yes	down	8.612	6.009	4.665	0.36	1.71	1.821	6.429	1.297	1.753	0.8101	0.1789	0.2931	2.19	4.466	3.078	6.948	4.686	3.001	3.245	4.878	expressed protein
LOC_Os05g04830	0.232	-2.108	2.965e-09	4.414e-08	yes	down	38.199	32.989	40.78	11.524	8.292	4.166	37.323	7.994	0.26	-1.944	3.189e-07	2.637e-06	17.474	44.897	24.213	6.858	5.593	7.383	28.861	6.611	expressed protein
LOC_Os05g07310	0.075	-3.739	0.0004144	0.002239	yes	down	0.28	0.21	0.055	0	0.017	0	0.182	0.006	0.326	-1.615	0.131	0.2304	0.088	0.316	0.149	0	0.039	0.115	0.184	0.051	transposon protein, putative, unclassified
LOC_Os05g08620	0.234	-2.098	1.074e-06	1.05e-05	yes	down	63.764	98.709	42.579	10.225	20.744	11.726	68.351	14.232	0.634	-0.6566	0.1224	0.2189	23.177	64.607	45.071	27.461	28.343	23.339	44.285	26.381	expressed protein
LOC_Os05g09400	0.208	-2.267	9.262e-12	1.955e-10	yes	down	39.156	71.17	47.009	10.074	9.704	9.059	52.445	9.612	0.266	-1.912	4.955e-07	3.964e-06	20.575	29.603	37.605	10.663	7.22	4.324	29.261	7.402	30S ribosomal protein S31, chloroplast precursor, putative, expressed
LOC_Os05g09724	0.026	-5.261	6.554e-06	5.494e-05	yes	down	0.367	0.92	3.142	0	0	0	1.476	0	0.266	-1.911	0.2723	0.4018	0.529	0	0	0	0	0	0.176	0	HAD superfamily phosphatase, putative, expressed
LOC_Os05g09728	0.106	-3.244	4.214e-07	4.444e-06	yes	down	2.155	10.259	6.921	0.461	0.191	1.03	6.445	0.561	0.365	-1.453	0.2477	0.3744	0.647	0.24	0.322	0	0.068	0.374	0.403	0.147	expressed protein
LOC_Os05g10310	0.219	-2.191	3.807e-05	0.0002697	yes	down	54.485	19.912	122.048	10.618	11.148	15.884	65.482	12.55	0.29	-1.784	0.06814	0.1372	14.403	1.126	4.123	0.562	0.263	4.238	6.551	1.688	acid phosphatase, putative, expressed
LOC_Os05g10620	0.17	-2.555	0.0002512	0.00144	yes	down	6.524	1.188	1.481	0.52	0.515	0.258	3.064	0.431	1.396	0.4809	0.573	0.6925	1.146	0.291	0.758	1.426	0.195	1.496	0.732	1.039	no apical meristem protein, putative, expressed
LOC_Os05g10840	0.189	-2.406	6.355e-06	5.34e-05	yes	down	14.431	19.481	4.194	2.196	1.237	2.916	12.702	2.116	1.401	0.4869	0.4692	0.6029	0.573	3.922	4.353	3.544	2.407	6.233	2.949	4.061	calM. oryzaedulin-binding protein, putative, expressed
LOC_Os05g12450	0.118	-3.082	0.001694	0.007629	yes	down	73.643	74.804	22.66	0.251	5.229	6.521	57.036	4	0.359	-1.478	0.3379	0.4721	17.798	20.368	13.324	12.089	0	0.268	17.163	4.119	hydroquinone glucosyltransferase, putative, expressed
LOC_Os05g13910	0.06	-4.063	0.0008922	0.004381	yes	down	0.822	0.408	2.422	0	0	0	1.217	0	0.173	-2.528	0.1476	0.2526	1.381	0.089	0	0	0	0	0.49	0	retrotransposon protein, putative, unclassified
LOC_Os05g13940	0.017	-5.848	1.811e-29	1.749e-27	yes	down	27.653	10.433	45.887	0.545	0.307	0.313	27.991	0.388	1	0	1	1	46.911	2.467	1.298	0.582	0.175	4.564	16.892	1.774	retrotransposon protein, putative, unclassified, expressed
LOC_Os05g25400	0.243	-2.042	2.714e-11	5.411e-10	yes	down	24.357	35.667	41.596	8.775	6.201	7.983	33.873	7.653	0.479	-1.063	5.145e-05	0.0002699	17.959	17.749	18.228	9.348	7.2	8.198	17.979	8.249	RNA binding protein, putative, expressed
LOC_Os05g25640	0.224	-2.159	1.15e-08	1.562e-07	yes	down	60.265	71.811	52.158	20.893	7.728	10.43	61.411	13.017	0.902	-0.1496	0.755	0.8357	56.464	104.938	42.935	41.236	42.382	103.404	68.112	62.341	cytochrome P450, putative, expressed
LOC_Os05g29676	0.16	-2.641	0.002266	0.009769	yes	down	1.981	3.761	0.997	0.277	0.523	0	2.246	0.267	0.273	-1.872	0.03253	0.07478	0.412	2.011	3.251	0.653	0.185	0.527	1.891	0.455	RING-H2 finger protein, putative
LOC_Os05g29735	0.216	-2.209	3.582e-08	4.551e-07	yes	down	6.988	10.841	8.292	1.852	1.81	1.472	8.707	1.711	0.683	-0.549	0.3161	0.4493	3.527	7.565	11.865	4.458	6.674	3.653	7.652	4.928	expressed protein
LOC_Os05g32230	0.227	-2.138	1.157e-07	1.35e-06	yes	down	21.603	21.577	32.903	8.716	2.839	4.543	25.361	5.366	0.381	-1.391	1.506e-05	8.881e-05	21.913	29.046	19.136	10.462	6.391	8.668	23.365	8.507	expressed protein
LOC_Os05g33690	0.132	-2.916	0.01069	0.03599	yes	down	0.116	0.105	0.761	0.067	0	0	0.327	0.022	0.778	-0.3625	0.7764	0.8507	0.118	0.127	0.115	0	0.214	0.038	0.12	0.084	receptor-like protein kinase precursor, putative, expressed
LOC_Os05g33900	0.054	-4.212	0.001086	0.005182	yes	down	0.232	2.108	11.904	0	0	0	4.748	0	1	0	1	1	1.381	17.281	1.826	0	0	0	6.829	0	auxin-induced protein 5NG4, putative, expressed
LOC_Os05g33940	0.25	-2.002	2.144e-09	3.269e-08	yes	down	17.881	24.197	22.452	3.604	6.657	4.599	21.51	4.953	0.573	-0.8039	0.2764	0.4061	3.968	15.156	8.006	6.737	0.672	7.239	9.043	4.883	alpha/beta hydrolase fold, putative, expressed
LOC_Os05g34010	0.201	-2.318	2.05e-08	2.687e-07	yes	down	3.934	6.16	6.783	1.441	1.253	0.561	5.626	1.085	0.371	-1.432	0.008658	0.02455	4.997	8.628	2.803	1.376	3.254	1.544	5.476	2.058	peptide transporter PTR2, putative, expressed
LOC_Os05g34150	0.033	-4.907	2.566e-08	3.321e-07	yes	down	3.045	0.734	2.976	0.075	0	0.037	2.252	0.037	0.289	-1.792	0.006196	0.01852	1.969	1.101	1.872	0.472	0.224	0.633	1.647	0.443	glutathione S-transferase, putative, expressed
LOC_Os05g37060	0.06	-4.067	0.001193	0.005603	yes	down	2.3	0.489	0.097	0	0	0	0.962	0	5.708	2.513	0.1475	0.2525	0	0	0	0.392	0	0.499	0	0.297	MYB family transcription factor, putative, expressed
LOC_Os05g38530	0.223	-2.165	1.193e-06	1.158e-05	yes	down	9.859	6.87	12.126	1.064	1.602	3.063	9.618	1.91	0.358	-1.483	0.015	0.03902	3.145	6.009	3.94	2.651	1.228	0.46	4.365	1.446	DnaK family protein, putative, expressed
LOC_Os05g39250	0.145	-2.785	0.002156	0.009359	yes	down	8.138	0.454	2.921	0.184	0.672	0.267	3.838	0.374	0.315	-1.668	0.2639	0.3923	0.279	0.633	0.103	0.11	0.097	0	0.338	0.069	phosphatidylethanolamine-binding protein, putative, expressed
LOC_Os05g41030	0.082	-3.611	7.032e-18	2.708e-16	yes	down	33.501	59.41	30.993	2.187	2.474	4.313	41.301	2.991	0.345	-1.535	0.007718	0.0223	11.067	32.032	22.111	5.733	2.952	13.127	21.737	7.271	LTPL67 - Protease inhibitor/seed storage/LTP family protein precursor, expressed
LOC_Os05g41150	0.178	-2.487	2.682e-05	0.0001964	yes	down	1.46	0.617	1.62	0.201	0.257	0.11	1.232	0.189	0.342	-1.547	0.007667	0.02217	1.866	0.696	0.999	0.371	0.429	0.336	1.187	0.379	expressed protein
LOC_Os05g41760	0.118	-3.078	9.171e-05	0.0005901	yes	down	2.436	1.281	3.876	0.486	0.133	0.064	2.531	0.228	0.908	-0.1388	0.8788	0.9226	0.456	0.848	1.826	0.934	0.205	1.63	1.043	0.923	AP2 domain containing protein, expressed
LOC_Os05g43310	0.127	-2.981	4.872e-14	1.319e-12	yes	down	47.719	86.564	91.719	9.663	4.956	10.963	75.334	8.527	0.264	-1.922	0.001021	0.003858	30.76	83.849	41.166	19.78	13.387	4.277	51.925	12.481	photosystem II reaction center W protein, chloroplast precursor, putative, expressed
LOC_Os05g43576	0.191	-2.392	0.01212	0.03994	yes	down	0.261	0.396	0.747	0.034	0.075	0.074	0.468	0.061	0.182	-2.457	0.0301	0.07011	0.647	0.493	0.322	0.04	0.156	0	0.487	0.065	radical SAM enzyme, putative, expressed
LOC_Os05g44340	0.248	-2.01	0.006484	0.02388	yes	down	0.493	0.606	0.969	0.21	0.208	0.018	0.689	0.145	0.641	-0.6421	0.194	0.3115	0.514	1.037	0.861	0.482	0.546	0.441	0.804	0.49	heat shoMock protein 101, putative, expressed
LOC_Os05g44400	0.14	-2.838	3.724e-07	3.975e-06	yes	down	2.281	1.281	1.633	0.277	0.174	0.166	1.732	0.206	0.549	-0.8652	0.2907	0.4219	0.97	0.392	1.137	0.261	0.156	0.873	0.833	0.43	GATA zinc finger domain containing protein, expressed
LOC_Os05g45090	0.104	-3.269	5.419e-06	4.619e-05	yes	down	5.49	6.393	3.253	0.134	0.996	0.083	5.045	0.404	0.438	-1.191	0.01373	0.03622	1.705	1.569	2.63	0.914	0.594	0.949	1.968	0.819	anthocyanidin 5,3-O-glucosyltransferase, putative, expressed
LOC_Os05g45200	0.06	-4.048	0.001034	0.004962	yes	down	0.145	0.769	0.305	0	0	0	0.406	0	1	0	1	1	0.162	0	0	0	0	0	0.054	0	anthocyanidin 5,3-O-glucosyltransferase, putative, expressed
LOC_Os05g45954	0.121	-3.046	0.008923	0.03106	yes	down	1.015	0.617	0.069	0.084	0	0	0.567	0.028	0.078	-3.687	0.02214	0.05417	0.132	0.822	0.046	0	0	0	0.333	0	AP2 domain containing protein, expressed
LOC_Os05g46370	0.022	-5.536	1.229e-07	1.427e-06	yes	down	2.242	3.062	0.18	0.034	0	0	1.828	0.011	0.484	-1.048	0.4009	0.5367	0.088	1.012	0.138	0	0.302	0.192	0.413	0.165	bHelix-loop-helix transcription factor, putative, expressed
LOC_Os05g46480	0.074	-3.759	0.001503	0.006885	yes	down	24.609	0.151	3.004	0.067	0.224	0.239	9.255	0.177	1	0	1	1	0	0.253	0	0.06	0	0.125	0.084	0.062	late embryogenesis abundant protein, group 3, putative, expressed
LOC_Os05g47680	0.092	-3.44	4.205e-06	3.675e-05	yes	down	0.725	1.467	1.343	0.092	0.125	0.028	1.178	0.082	0.359	-1.476	0.1701	0.282	0.265	0.455	0.448	0.141	0	0.221	0.389	0.121	conserved hypothetical protein
LOC_Os05g48830	0.117	-3.098	0.008916	0.03105	yes	down	0.986	2.119	1.772	0.193	0	0	1.626	0.064	0.193	-2.372	0.04684	0.1009	2.895	1.328	1.757	0	0.624	0.201	1.993	0.275	expressed protein
LOC_Os05g48930	0.109	-3.194	3.377e-10	5.772e-09	yes	down	7.298	6.486	4.803	0.905	0.481	0.377	6.196	0.588	0.857	-0.2229	0.7114	0.8039	4.909	1.632	3.136	2.53	1.647	3.807	3.226	2.661	OsGrx_S2 - glutaredoxin subgroup III, expressed
LOC_Os05g49370	0.225	-2.153	0.003573	0.01443	yes	down	3.915	27.015	27.726	2.238	7.753	0.846	19.552	3.612	0.636	-0.6525	0.3412	0.4757	14.123	28.477	16.505	25.864	2.981	6.664	19.702	11.836	DUF1645 domain containing protein, putative, expressed
LOC_Os05g49650	0.217	-2.203	1.57e-09	2.428e-08	yes	down	127.393	213.64	195.357	24.648	31.925	46.437	178.797	34.337	0.297	-1.752	8.813e-06	5.472e-05	111.87	114.4	143.472	29.148	20.987	53.495	123.247	34.543	expressed protein
LOC_Os05g50170	0.226	-2.146	0.0055	0.02079	yes	down	0.474	1.223	2.049	0.251	0.374	0.064	1.249	0.23	0.436	-1.196	0.05848	0.1212	0.97	0.974	1.068	0.452	0.536	0.24	1.004	0.409	ATPCME, putative, expressed
LOC_Os05g51130	0.182	-2.456	5.336e-10	8.866e-09	yes	down	10.12	12.914	5.814	2.355	1.469	2.125	9.616	1.983	0.563	-0.8298	0.1871	0.3034	4.732	8.628	8.27	1.958	1.588	7.45	7.21	3.665	mitochondrial chaperone BCS1, putative, expressed
LOC_Os06g02610	0.08	-3.648	0.003927	0.01564	yes	down	0.271	0.955	2.561	0	0	0	1.262	0	0.088	-3.514	0.02581	0.06154	0.588	0.531	1.183	0	0	0	0.767	0	folic acid binding protein, putative
LOC_Os06g03670	0.042	-4.581	0.000108	0.0006824	yes	down	1.276	0.501	0.609	0	0	0	0.795	0	1	0	1	1	0	0	0.172	0	0	0	0.057	0	dehydration-responsive element-binding protein, putative, expressed
LOC_Os06g03720	0.151	-2.729	0.008424	0.02959	yes	down	0.406	0.477	0.581	0.084	0.042	0	0.488	0.042	1.296	0.3738	0.7045	0.7989	0.456	0.658	0.643	0.251	0.146	1.879	0.586	0.759	ribonucleoside-diphosphate reductase small chain, putative, expressed
LOC_Os06g03740	0.053	-4.245	6.96e-06	5.786e-05	yes	down	1.44	1.688	4.236	0.201	0	0	2.455	0.067	0.299	-1.743	0.1014	0.189	1.764	0.569	0.471	0.161	0.458	0.077	0.935	0.232	folic acid binding protein, putative, expressed
LOC_Os06g04070	0.115	-3.123	1.813e-61	1.162e-58	yes	down	373.356	410.639	433.252	46.22	40.665	44.754	405.749	43.88	0.303	-1.721	0.0007263	0.00286	350.043	360.785	361.375	195.287	70.121	48.461	357.401	104.623	pyridoxal-dependent decarboxylase protein, putative, expressed
LOC_Os06g04080	0.104	-3.266	0.00929	0.03207	yes	down	1.344	0	0.138	0.034	0	0	0.494	0.011	1	0	1	1	0	0.164	0	0	0.029	0	0.055	0.01	glycosyl hydrolases family 17, putative, expressed
LOC_Os06g04140	0.048	-4.385	2.599e-10	4.519e-09	yes	down	4.553	13.24	14.479	0.277	0.1	0.717	10.757	0.365	0.342	-1.549	0.1495	0.255	2.381	2.973	5.433	2.952	0.097	0.096	3.596	1.048	expressed protein
LOC_Os06g04210	0.015	-6.041	5.646e-08	6.983e-07	yes	down	17.128	122.662	50.012	0	0	0	63.267	0	1	0	1	1	1.955	1.733	7.144	0	0	0	3.611	0	expressed protein
LOC_Os06g04690	0.005	-7.664	4.589e-14	1.252e-12	yes	down	5.78	1.118	5.399	0	0	0	4.099	0	0.433	-1.206	0.4911	0.6227	6.805	0	7.317	2.149	0	0	4.707	0.716	OsFBX184 - F-box domain containing protein, expressed
LOC_Os06g08830	0.165	-2.601	0.001411	0.006502	yes	down	0.416	1.071	2.298	0.327	0.066	0.092	1.262	0.162	0.203	-2.3	0.03816	0.08534	1.264	2.517	0.103	0.04	0.497	0.067	1.295	0.201	UDP-glucoronosyl and UDP-glucosyl transferase, putative, expressed
LOC_Os06g09610	0.206	-2.282	8.792e-06	7.158e-05	yes	down	12.15	24.337	57.557	8.071	5.13	4.019	31.348	5.74	0.257	-1.961	0.0004361	0.001824	66.179	18.306	18.309	9.86	7.551	6.942	34.265	8.118	peroxiredoxin, putative, expressed
LOC_Os06g10420	0.227	-2.142	0.01006	0.03426	yes	down	1.092	1.118	1.052	0.21	0.149	0.221	1.087	0.193	0.657	-0.6063	0.5269	0.6542	0.676	0.721	0.482	0.492	0.166	0.47	0.626	0.376	nitrilase, putative, expressed
LOC_Os06g10830	0.158	-2.661	0.002701	0.01137	yes	down	0.358	0.501	0.651	0.075	0	0.092	0.503	0.056	0.322	-1.637	0.1168	0.211	0.176	0.405	0.195	0.06	0.029	0.125	0.259	0.071	retrotransposon protein, putative, unclassified
LOC_Os06g11280	0.13	-2.94	0.001644	0.007427	yes	down	1.199	0.454	1.094	0.092	0.141	0	0.916	0.078	0.267	-1.906	0.07593	0.1499	0.485	0.949	0.207	0.05	0.205	0.096	0.547	0.117	12-oxophytodienoate reductase, putative, expressed
LOC_Os06g11330	0.231	-2.112	5.695e-07	5.884e-06	yes	down	9.095	6.87	15.863	2.816	2.739	1.196	10.609	2.25	2.734	1.451	0.04105	0.09062	1.308	0.961	0.758	0.733	4.686	2.062	1.009	2.494	OsMADS55 - MADS-box family gene with MIKCc type-box, expressed
LOC_Os06g11420	0.067	-3.889	0.001743	0.007808	yes	down	0.097	0.431	0.471	0	0	0	0.333	0	0.318	-1.651	0.1646	0.2748	0.279	0.481	0.069	0.04	0.136	0.038	0.276	0.071	SKIP/SNW domain containing protein
LOC_Os06g11980	0.125	-3.002	3.287e-09	4.864e-08	yes	down	5.78	5.496	5.592	0.754	0.398	0.662	5.623	0.605	0.341	-1.554	0.02199	0.05389	1.719	5.263	2.263	0.803	1.169	0.882	3.082	0.951	DUF581 domain containing protein, expressed
LOC_Os06g12320	0.045	-4.466	6.76e-15	2.014e-13	yes	down	4.968	6.3	3.668	0.218	0.042	0.285	4.979	0.182	1	0	1	1	0.764	8.425	0.999	0.04	0.078	0	3.396	0.039	transmembrane amino acid transporter protein, putative, expressed
LOC_Os06g12460	0.192	-2.379	0.001364	0.006301	yes	down	3.209	1.141	18.313	0.788	1.677	0.901	7.554	1.122	1.157	0.2106	0.7831	0.8556	1.308	0.316	0.425	0.321	0.75	1.074	0.683	0.715	CSLA3 - cellulose synthase-like family A; mannan synthase, expressed
LOC_Os06g12630	0.189	-2.401	7.676e-14	2.051e-12	yes	down	35.57	44.132	66.236	7.66	7.994	9.721	48.646	8.458	0.256	-1.965	9.851e-08	8.908e-07	66.076	41.697	33.447	10.753	13.484	9.934	47.073	11.39	glutathione S-transferase, N-terminal domain containing protein, expressed
LOC_Os06g12810	0.099	-3.332	0.009022	0.03132	yes	down	0.483	0.233	0.111	0	0	0	0.276	0	1	0	1	1	0	0.051	0	0	0	0	0.017	0	proteins of unknown function domain containing protein
LOC_Os06g12900	0.096	-3.379	0.003502	0.01419	yes	down	0.126	0.21	0.111	0.017	0	0	0.149	0.006	0.199	-2.332	0.1824	0.2976	0.029	0.114	0	0	0	0	0.048	0	transposon protein, putative, unclassified
LOC_Os06g13760	0.073	-3.771	0.001038	0.004979	yes	down	0.193	0.116	0.734	0.025	0	0	0.348	0.008	0.413	-1.276	0.2299	0.3539	0.338	0.19	0.103	0.11	0.029	0.096	0.21	0.078	glycosyl transferase 8 domain containing protein, putative, expressed
LOC_Os06g14030	0.244	-2.033	4.312e-06	3.753e-05	yes	down	9.965	7.278	10.271	3.822	1.129	1.334	9.171	2.095	1	0	1	1	15.578	9.602	8.006	1.998	1.734	24.192	11.062	9.308	potassium channel SKOR, putative, expressed
LOC_Os06g14280	0.068	-3.88	0.001571	0.007147	yes	down	0.271	0.279	0.388	0	0	0	0.313	0	0.169	-2.561	0.1413	0.2444	0	0.367	0.069	0	0	0	0.145	0	cysteine-rich repeat secretory protein precursor, putative, expressed
LOC_Os06g15680	0.063	-3.979	5.57e-07	5.765e-06	yes	down	0.822	1.549	7.032	0.218	0.133	0.064	3.134	0.138	0.191	-2.387	0.04489	0.09751	6.922	1.316	0.436	0	0.068	1.208	2.891	0.425	cytochrome P450 71A6, putative
LOC_Os06g28020	0.037	-4.744	2.972e-06	2.684e-05	yes	down	1.518	2.399	1.758	0	0.208	0	1.892	0.069	1.807	0.8537	0.2511	0.3783	2.381	4.428	1.757	6.727	19.135	2.992	2.855	9.618	retrotransposon protein, putative, unclassified
LOC_Os06g29370	0.045	-4.458	3.292e-06	2.934e-05	yes	down	1.421	4.611	2.921	0.092	0.1	0	2.984	0.064	0.206	-2.279	0.1016	0.1892	0.867	0.62	0.379	0.191	0	0.105	0.622	0.099	hypothetical protein
LOC_Os06g29844	0.168	-2.571	3.982e-09	5.757e-08	yes	down	26.378	37.588	15.586	2.875	3.08	6.006	26.517	3.987	0.649	-0.6227	0.2477	0.3744	4.056	8.261	10.659	8.032	3.439	2.714	7.659	4.728	MATE efflux family protein, putative, expressed
LOC_Os06g30920	0.207	-2.27	0.001457	0.006693	yes	down	2.484	1.269	5.745	0.629	0.498	0.46	3.166	0.529	1.375	0.4595	0.6266	0.7363	0.838	1.43	0.368	1.215	0.263	2.1	0.879	1.193	hypothetical protein
LOC_Os06g37010	0.102	-3.29	3.543e-18	1.398e-16	yes	down	8.245	6.439	9.648	0.763	0.855	0.598	8.111	0.739	0.267	-1.903	0.0001375	0.0006519	4.086	2.568	5.157	1.225	0.555	1.716	3.937	1.165	metal cation transporter, putative, expressed
LOC_Os06g39590	0.237	-2.078	0.00134	0.006209	yes	down	2.223	0.885	3.004	0.31	0.515	0.395	2.037	0.407	0.433	-1.206	0.01466	0.0383	2.013	2.606	2.297	1.104	0.74	0.997	2.305	0.947	OsIAA23 - Auxin-responsive Aux/IAA gene family member, expressed
LOC_Os06g39960	0.089	-3.498	0.005634	0.02121	yes	down	0.174	0.547	0.249	0	0	0	0.323	0	0.117	-3.098	0.05924	0.1225	0.059	0.342	0.184	0	0	0	0.195	0	bZIP transcription factor domain containing protein, expressed
LOC_Os06g43370	0.063	-3.996	0.001136	0.00537	yes	down	0.503	0.151	0.374	0	0	0	0.343	0	0.193	-2.37	0.1757	0.289	0.338	0.051	0	0	0	0	0.13	0	cytochrome P450, putative, expressed
LOC_Os06g45040	0.098	-3.349	0.009254	0.03198	yes	down	0.087	0.489	1.453	0	0	0	0.676	0	1	0	1	1	0	0	0	0	0	0	0	0	B-box zinc finger family protein, putative
LOC_Os06g46740	0.078	-3.672	2.541e-05	0.0001875	yes	down	6.785	1.246	0.941	0.05	0.307	0.092	2.991	0.15	0.227	-2.137	0.1239	0.2211	0.294	0.202	0.218	0.06	0	0.048	0.238	0.036	early nodulin 20 precursor, putative, expressed
LOC_Os06g46920	0.012	-6.381	1.081e-10	1.962e-09	yes	down	9.849	2.014	1.094	0	0	0.037	4.319	0.012	1	0	1	1	0.118	0	0.138	0	0	0.125	0.085	0.042	dihydroflavonol-4-reductase, putative, expressed
LOC_Os06g46930	0.218	-2.196	8.171e-14	2.176e-12	yes	down	62.16	80.02	48.96	12.487	14.261	12.352	63.713	13.033	0.407	-1.296	0.0131	0.03482	47.852	19.153	43.257	14.84	20.275	6.894	36.754	14.003	ribosomal protein L24, putative, expressed
LOC_Os06g47120	0.107	-3.23	0.01133	0.03778	yes	down	0.155	0.21	0.111	0	0	0	0.159	0	1	0	1	1	0	0	0	0	0	0	0	0	expressed protein
LOC_Os06g47620	0.161	-2.635	7.883e-07	7.922e-06	yes	down	2.126	1.199	2.699	0.369	0.315	0.166	2.008	0.283	0.295	-1.762	0.001525	0.005469	1.543	1.518	1.413	0.663	0.234	0.345	1.491	0.414	peptidase, putative, expressed
LOC_Os06g47720	0.121	-3.051	0.001415	0.00652	yes	down	0.213	0.21	0.36	0.017	0.042	0	0.261	0.02	0.264	-1.924	0.009447	0.02638	0.22	0.417	0.701	0.1	0.107	0.105	0.446	0.104	serine/threonine-protein kinase BRI1-like 2 precursor, putative
LOC_Os06g47910	0.042	-4.569	9.859e-05	0.0006286	yes	down	0.503	0.384	0.512	0	0	0	0.466	0	1	0	1	1	0	0.038	0	0	0	0	0.013	0	GDSL-like lipase/acylhydrolase, putative, expressed
LOC_Os06g48630	0.118	-3.087	0.002924	0.01214	yes	down	0.164	0.489	0.775	0.059	0	0.028	0.476	0.029	0.13	-2.946	0.08675	0.1667	0	0.43	0.103	0	0	0	0.178	0	ANTH/ENTH domain containing protein, putative
LOC_Os06g49190	0.036	-4.807	6.311e-05	0.0004241	yes	down	4.002	0.291	3.848	0	0	0	2.714	0	1	0	1	1	0	0	0.138	0.281	0	0	0.046	0.094	LTPL154 - Protease inhibitor/seed storage/LTP family protein precursor, expressed
LOC_Os06g49780	0.164	-2.611	4.615e-09	6.6e-08	yes	down	9.492	11.144	22.563	2.917	1.569	1.858	14.4	2.115	0.658	-0.6048	0.2353	0.3601	7.172	7.186	6.788	3.173	2.407	7.738	7.049	4.439	expressed protein
LOC_Os07g02440	0.073	-3.78	3.195e-05	0.0002303	yes	down	0.657	0.617	2.242	0.126	0	0.028	1.172	0.051	0.084	-3.567	0.02173	0.05335	13.447	4.314	3.388	0	0.624	0	7.05	0.208	peroxidase precursor, putative, expressed
LOC_Os07g02620	0.068	-3.875	0.0004194	0.002263	yes	down	0.628	0.361	0.443	0	0	0.037	0.477	0.012	1	0	1	1	0.147	0	0.08	0	0	0	0.076	0	NB-ARC domain containing protein
LOC_Os07g03900	0.104	-3.259	9.142e-05	0.0005886	yes	down	0.483	0.803	1.37	0.075	0	0.12	0.885	0.065	0.427	-1.229	0.3604	0.4951	0.103	0.139	0.08	0.06	0.058	0	0.107	0.039	lectin-like receptor kinase, putative
LOC_Os07g03920	0.062	-4.006	0.0006365	0.003266	yes	down	0.019	0.897	0.221	0	0	0.018	0.379	0.006	1.648	0.7209	0.5229	0.6507	0.279	0.582	0.138	1.054	0.585	0	0.333	0.546	lectin-like receptor kinase 7, putative
LOC_Os07g05940	0.162	-2.629	0.007533	0.02705	yes	down	2.532	0.116	0.817	0	0.166	0.184	1.155	0.117	1	0	1	1	0	0	0.057	0	0	0.7	0.019	0.233	9-cis-epoxycarotenoid dioxygenase 1, chloroplast precursor, putative, expressed
LOC_Os07g06250	0.102	-3.291	0.00491	0.0189	yes	down	0.783	3.028	2.049	0	0	0.175	1.953	0.058	0.149	-2.751	0.0353	0.08	2.307	1.05	1.091	0.221	0	0.201	1.483	0.141	conserved hypothetical protein
LOC_Os07g06450	0.214	-2.223	7.63e-11	1.423e-09	yes	down	37.773	52.516	28.501	9.789	5.512	8.36	39.597	7.887	0.294	-1.768	0.0001848	0.0008497	28.761	24.644	20.388	5.934	10.815	3.366	24.598	6.705	RNA recognition M. oryzaetif containing protein, putative, expressed
LOC_Os07g06860	0.206	-2.278	0.0002525	0.001445	yes	down	1.353	0.955	1.564	0.302	0.249	0.138	1.291	0.23	0.65	-0.6225	0.5975	0.7125	1.881	0.051	0.115	0.12	0.75	0.326	0.682	0.399	gibberellin receptor GID1L2, putative, expressed
LOC_Os07g07320	0.19	-2.395	8.236e-05	0.0005364	yes	down	4.727	2.247	5.578	1.249	0.357	0.451	4.184	0.686	0.636	-0.6532	0.2613	0.3893	2.925	2.859	2.297	1.215	0.945	2.733	2.694	1.631	glutathione S-transferase, putative, expressed
LOC_Os07g07440	0.094	-3.409	0.007651	0.02738	yes	down	0.996	0.955	0.125	0	0	0	0.692	0	1	0	1	1	0	0	0.299	0	0	0	0.1	0	versicolorin reductase, putative, expressed
LOC_Os07g07450	0.061	-4.028	0.001045	0.005005	yes	down	0.532	1.665	0.637	0	0	0	0.945	0	1	0	1	1	0.25	0	0	0	0	0.086	0.083	0.029	versicolorin reductase, putative, expressed
LOC_Os07g09340	0.226	-2.145	1.156e-07	1.35e-06	yes	down	42.848	81.092	76.77	11.607	21.325	8.774	66.903	13.902	0.264	-1.922	6.706e-05	0.0003423	45.986	68.428	60.359	20.081	5.242	18.305	58.258	14.543	plasma membrane ATPase, putative, expressed
LOC_Os07g10770	0.117	-3.1	7.327e-06	6.052e-05	yes	down	2.397	1.258	14.23	0.83	0.465	0.395	5.962	0.563	1	0	1	1	41.239	5.693	4.801	0.331	0.438	0.547	17.244	0.439	CESA8 - cellulose synthase, expressed
LOC_Os07g10910	0.143	-2.801	1.402e-08	1.891e-07	yes	down	4.852	5.636	6.035	0.587	1.237	0.267	5.508	0.697	0.265	-1.918	0.001855	0.006506	7.76	3.416	3.618	0.472	2.212	0.873	4.931	1.186	ATEXO70F1, putative, expressed
LOC_Os07g15970	0.083	-3.587	0.0001499	0.0009125	yes	down	1.865	0.396	8.029	0.36	0.191	0	3.43	0.184	1	0	1	1	0	0	0	0	0	0	0	0	erythronate-4-phosphate dehydrogenase domain containing protein
LOC_Os07g18570	0.173	-2.533	0.006967	0.02531	yes	down	0.58	0.431	0.997	0.117	0.125	0	0.669	0.081	0.255	-1.973	0.1734	0.2863	0.235	0.443	0.092	0	0	0.125	0.257	0.042	hypothetical protein
LOC_Os07g24230	0.026	-5.266	4.321e-20	2.054e-18	yes	down	5.77	13.915	13.732	0.075	0.158	0.432	11.139	0.222	1	0	1	1	10.537	48.503	11.773	0.924	0.058	0.029	23.604	0.337	integral membrane transporter family protein, putative, expressed
LOC_Os07g24830	0.093	-3.428	1.218e-06	1.178e-05	yes	down	5.374	20.215	6.935	0.813	0.249	1.223	10.841	0.762	0.529	-0.9188	0.3751	0.5111	1.587	59.825	22.157	34.298	2.972	2.1	27.856	13.123	thionin-like peptide, putative, expressed
LOC_Os07g24992	0.103	-3.277	3.41e-07	3.668e-06	yes	down	11.966	46.415	67.398	1.106	1.727	6.668	41.926	3.167	0.791	-0.3381	0.5292	0.6563	17.533	5.845	12.577	3.574	8.779	11.037	11.985	7.797	uncharacterized protein ycf68, putative
LOC_Os07g25590	0.231	-2.111	2.044e-07	2.279e-06	yes	down	4.446	8.78	4.167	0.779	1.004	2.217	5.798	1.333	0.401	-1.32	0.0009132	0.003499	2.66	2.796	3.721	1.446	1.919	1.4	3.059	1.588	decarboxylase, putative, expressed
LOC_Os07g26630	0.024	-5.378	3.676e-06	3.254e-05	yes	down	2.851	0.256	0.983	0	0	0	1.363	0	0.393	-1.349	0.3582	0.493	0.191	0.342	0.138	0.191	0	0	0.224	0.064	aquaporin protein, putative, expressed
LOC_Os07g27960	0.22	-2.186	0.0002181	0.001268	yes	down	1.469	3.645	5.052	0.553	0.465	1.288	3.389	0.769	0.8	-0.3228	0.5617	0.6828	0.911	1.594	0.793	0.914	0.926	1.208	1.099	1.016	thioesterase family protein, putative, expressed
LOC_Os07g30620	0.055	-4.189	3.092e-11	6.129e-10	yes	down	2.832	4.169	5.578	0.402	0.033	0.12	4.193	0.185	1	0	1	1	0.309	3.542	0.436	0	0	0	1.429	0	cytokinin-O-glucosyltransferase 2, putative, expressed
LOC_Os07g31840	0.088	-3.5	0.006947	0.02524	yes	down	0.058	0	0.803	0	0	0	0.287	0	0.105	-3.245	0.02489	0.05977	0.676	0.076	0.023	0	0	0.038	0.258	0.013	leucine-rich repeat family protein, putative, expressed
LOC_Os07g32020	0.197	-2.344	5.915e-06	4.995e-05	yes	down	3.17	4.32	10.797	0.679	1.37	1.122	6.096	1.057	0.547	-0.8693	0.2247	0.348	9.95	7.768	4.434	8.083	0.663	2.733	7.384	3.826	UDP-glucoronosyl and UDP-glucosyl transferase domain containing protein, expressed
LOC_Os07g32570	0.247	-2.015	3.659e-07	3.913e-06	yes	down	41.35	65.558	54.996	6.47	15.996	14.062	53.968	12.176	0.7	-0.5136	0.3277	0.4615	12.698	52.399	26.877	29.951	12.549	20.04	30.658	20.847	OsAPRL1 adenosine 5'-phosphosulfate reductase-like OsAPRL1, expressed
LOC_Os07g33620	0.127	-2.979	0.0003366	0.00186	yes	down	0.773	0.571	1.052	0.084	0	0.138	0.799	0.074	0.582	-0.7798	0.5235	0.6513	0.118	0.076	0.161	0.1	0.029	0.058	0.118	0.062	cytochrome P450 domain containing protein, expressed
LOC_Os07g35500	0.229	-2.126	0.005168	0.01971	yes	down	0.454	0.617	0.291	0.059	0.033	0.166	0.454	0.086	0.285	-1.81	0.06258	0.1279	0.412	0.582	0.689	0.02	0.029	0.374	0.561	0.141	mucin-associated surface protein, putative, expressed
LOC_Os07g36000	0.063	-3.993	4.838e-06	4.159e-05	yes	down	0.522	0.501	0.332	0.059	0	0	0.452	0.02	1	0	1	1	0	0	0	0	0	0	0	0	retrotransposon protein, putative, unclassified
LOC_Os07g37210	0.165	-2.601	0.002863	0.01193	yes	down	0.812	0.303	1.703	0.084	0.125	0.12	0.939	0.11	0.178	-2.494	0.02049	0.05073	0.25	0.911	0.517	0.141	0.049	0.048	0.559	0.079	MYB family transcription factor, putative, expressed
LOC_Os07g37620	0.246	-2.025	6.321e-05	0.0004247	yes	down	7.655	2.166	4.513	1.039	0.855	1.232	4.778	1.042	0.583	-0.7772	0.2536	0.3809	2.058	0.721	1.126	0.422	1.12	0.594	1.302	0.712	fiber expressed protein, putative, expressed
LOC_Os07g37920	0.1	-3.325	0.0008686	0.004283	yes	down	0.522	0.431	0.152	0.042	0.025	0	0.368	0.022	1	0	1	1	0	0.025	0	0.05	0.088	0	0.008	0.046	no apical meristem protein, putative, expressed
LOC_Os07g40040	0.074	-3.75	0.0001661	0.0009983	yes	down	0.889	1.444	1.177	0.067	0.066	0	1.17	0.044	0.288	-1.798	0.08245	0.1602	0.397	0.721	0.976	0.231	0.068	0.211	0.698	0.17	expressed protein
LOC_Os07g40986	0.244	-2.037	1.885e-12	4.395e-11	yes	down	36.101	51.177	37.194	10.074	11.156	13.593	41.491	11.608	0.614	-0.7031	0.4353	0.5706	0.573	0.582	0.115	0.492	0.37	0.249	0.423	0.37	NAD dependent epimerase/dehydratase family protein, putative, expressed
LOC_Os07g41060	0.121	-3.048	0.01253	0.04109	yes	down	12.362	0.291	7.433	0.126	0.647	0	6.695	0.258	2.634	1.397	0.2136	0.3348	0.191	0.177	0.241	0.311	0.049	1.4	0.203	0.587	dihydroflavonol-4-reductase, putative, expressed
LOC_Os07g41650	0.091	-3.454	0.0007025	0.00356	yes	down	0.831	2.166	0.055	0.034	0.1	0.028	1.017	0.054	5.517	2.464	0.06366	0.1297	0	0.253	0	0.231	0.146	1.726	0.084	0.701	pectinesterase, putative, expressed
LOC_Os07g42440	0.232	-2.105	1.566e-07	1.782e-06	yes	down	8.042	5.38	6.381	1.995	0.797	1.435	6.601	1.409	0.407	-1.298	0.01617	0.0416	6.672	4.023	3.963	1.627	2.981	0.949	4.886	1.852	hydroxyacid oxidase 1, putative, expressed
LOC_Os07g42590	0.114	-3.137	4.148e-10	7.002e-09	yes	down	2.088	3.004	3.53	0.302	0.174	0.377	2.874	0.284	0.549	-0.8653	0.1539	0.2607	1.146	0.873	2.09	0.833	0.39	0.93	1.37	0.718	OsFBX258 - F-box domain containing protein, expressed
LOC_Os07g42924	0.124	-3.009	0.0007073	0.003581	yes	down	0.493	1.549	0.484	0.109	0.066	0.129	0.842	0.101	0.151	-2.726	0.02863	0.06717	0.323	0.455	0.701	0	0	0.153	0.493	0.051	dehydrogenase, putative, expressed
LOC_Os07g43970	0.092	-3.45	0.007045	0.02552	yes	down	0.068	0.058	0.471	0	0	0	0.199	0	1	0	1	1	0	0.038	0.103	0.03	0	0	0.047	0.01	calM. oryzaedulin-binding protein, putative, expressed
LOC_Os07g44070	0.055	-4.175	1.568e-07	1.784e-06	yes	down	3.364	0.512	3.627	0.218	0.025	0.046	2.501	0.096	0.311	-1.684	0.06527	0.1324	5.276	1.708	1.539	0.05	1.773	0.47	2.841	0.764	pectinacetylesterase domain containing protein, expressed
LOC_Os07g44140	0.105	-3.248	0.0004287	0.002304	yes	down	5.287	0.629	1.01	0.084	0.382	0	2.309	0.155	3.615	1.854	0.1702	0.282	0	0.063	0.023	0.251	0.097	0.048	0.029	0.132	cytochrome P450 72A1, putative, expressed
LOC_Os07g44890	0.219	-2.188	1.251e-09	1.965e-08	yes	down	14.672	8.291	16.528	3.319	2.44	2.217	13.164	2.659	1.181	0.2396	0.6893	0.7871	2.44	2.264	2.561	3.685	0.857	3.855	2.422	2.799	gibberellin receptor GID1L2, putative, expressed
LOC_Os07g46680	0.045	-4.487	0.0002528	0.001446	yes	down	1.45	1.281	12.776	0	0	0	5.169	0	1	0	1	1	0	0	4.537	0	0	0	1.512	0	expressed protein
LOC_Os07g46780	0.156	-2.681	1.527e-07	1.74e-06	yes	down	21.564	21.379	22.743	0.83	3.528	4.139	21.895	2.832	0.32	-1.644	2.894e-05	0.0001606	30.084	20.077	15.943	17.601	32.902	16.492	22.035	22.332	tyrosine-specific transport protein, putative, expressed
LOC_Os07g46970	0.043	-4.526	1.983e-05	0.0001502	yes	down	1.991	7.091	0	0.126	0.066	0.064	3.027	0.085	0.294	-1.767	0.00413	0.01305	2.337	3.934	7.569	3.534	1.247	1.496	4.613	2.092	sex determination protein tasselseed-2, putative, expressed
LOC_Os07g47480	0.117	-3.099	0.008263	0.02912	yes	down	0.406	0.058	1.453	0	0.083	0	0.639	0.028	0.585	-0.7744	0.6508	0.756	0.999	0	0	0	0.39	0	0.333	0.13	heavy metal-associated domain containing protein, expressed
LOC_Os07g47760	0.099	-3.334	0.003386	0.01379	yes	down	10.178	0.303	1.121	0.486	0	0	3.867	0.162	1.932	0.9502	0.5491	0.6728	0	0	0.425	0.291	0.136	0.642	0.142	0.356	POEI50 - Pollen Ole e I allergen and extensin family protein precursor, expressed
LOC_Os07g48610	0.078	-3.687	3.655e-08	4.636e-07	yes	down	1.402	1.875	5.177	0.251	0.133	0.129	2.818	0.171	0.201	-2.315	0.02312	0.05616	2.631	0.405	1.172	0.261	0	0.441	1.403	0.234	hydrolase, alpha/beta fold family domain containing protein, expressed
LOC_Os07g48710	0.079	-3.66	0.002139	0.009297	yes	down	1.943	0.058	0.443	0.05	0	0	0.815	0.017	1	0	1	1	0.073	0	0.057	0	0	0.105	0.043	0.035	VQ domain containing protein, putative, expressed
LOC_Os07g48800	0.022	-5.538	8.064e-10	1.302e-08	yes	down	8.264	13.892	3.793	0	0	0.23	8.65	0.077	2.403	1.265	0.3956	0.5315	0	0.177	0.574	1.456	0.809	0	0.25	0.755	VQ domain containing protein, putative, expressed
LOC_Os08g01100	0.04	-4.66	8.25e-05	0.0005371	yes	down	0.609	1.723	0.609	0	0	0	0.98	0	0.087	-3.526	0.03505	0.07957	0	0.569	0.873	0	0	0	0.481	0	HMG1/2, putative, expressed
LOC_Os08g01370	0.086	-3.544	0.001924	0.008491	yes	down	6.718	21.95	23.034	0	0	1.002	17.234	0.334	1	0	1	1	0	0	0	0	0	0	0	0	expressed protein
LOC_Os08g02204	0.08	-3.647	0.001955	0.008599	yes	down	2.039	3.901	0	0	0	0.156	1.98	0.052	0.955	-0.06686	0.9295	0.955	0.941	1.834	2.32	1.797	2.299	0.499	1.698	1.532	expressed protein
LOC_Os08g03630	0.222	-2.173	0.0004336	0.002327	yes	down	1.015	2.352	5.482	0.67	0.365	0.69	2.95	0.575	1	0	1	1	7.804	0.329	0.276	0.703	0.283	0.211	2.803	0.399	acyl-activating enzyme 14, putative, expressed
LOC_Os08g05480	0.198	-2.338	0.005087	0.01944	yes	down	0.532	1.304	1.813	0.302	0.05	0.202	1.216	0.185	1.853	0.8896	0.4744	0.6079	0.147	0.139	0.23	0.894	0.058	0.105	0.172	0.352	OsFBX261 - F-box domain containing protein, expressed
LOC_Os08g05960	0.185	-2.436	0.003601	0.01453	yes	down	1.74	1.467	3.834	0.36	0.374	0.23	2.347	0.321	12.389	3.631	0.02148	0.05285	0	0	0	1.687	0.127	0.882	0	0.899	expressed protein
LOC_Os08g06170	0.202	-2.311	0.001357	0.006274	yes	down	3.731	2.189	4.582	0.838	0.033	0.874	3.501	0.582	0.681	-0.5543	0.507	0.6367	1.764	1.05	0.241	0.713	0.234	1.026	1.018	0.658	berberine and berberine like domain containing protein, expressed
LOC_Os08g07490	0.116	-3.112	1.646e-07	1.866e-06	yes	down	5.732	6.218	19.061	0.796	1.519	0.717	10.337	1.011	0.341	-1.552	0.04245	0.09303	13.462	6.401	10.694	1.044	8.126	1.668	10.186	3.613	hypothetical protein
LOC_Os08g07540	0.249	-2.006	1.978e-11	4.003e-10	yes	down	21.951	32.919	32.017	6.897	5.279	8.471	28.962	6.882	0.325	-1.622	0.0003079	0.001343	47.734	26.023	26.383	7.109	7.619	17.307	33.38	10.678	hemimethylated DNA binding domain containing protein, expressed
LOC_Os08g07680	0.12	-3.054	0.004524	0.01763	yes	down	1.16	2.178	3.364	0.285	0	0.147	2.234	0.144	0.235	-2.091	0.08565	0.1651	0.735	2.404	2.389	0.753	0	0.163	1.843	0.305	hypothetical protein
LOC_Os08g07720	0.098	-3.351	0.001607	0.007285	yes	down	39.62	113.149	16.334	0.134	5.337	2.943	56.368	2.805	1.665	0.7356	0.5107	0.6401	0.147	3.378	4.767	13.364	0.487	0.431	2.764	4.761	transferase family protein, putative, expressed
LOC_Os08g07970	0.246	-2.021	1.576e-05	0.0001218	yes	down	31.365	48.557	17.677	4.425	11.355	5.629	32.533	7.136	0.566	-0.8205	0.205	0.3247	7.378	25.744	34.964	22.691	7.902	5.255	22.695	11.949	transcription factor, putative, expressed
LOC_Os08g09370	0.166	-2.591	0.007683	0.02746	yes	down	0.358	0.582	0.305	0.067	0.033	0.037	0.415	0.046	0.423	-1.24	0.1426	0.2461	0.5	0.417	0.689	0.161	0.107	0.355	0.535	0.208	polyprenyl synthetase, putative, expressed
LOC_Os08g16580	0.206	-2.28	4.228e-05	0.000296	yes	down	1.392	3.633	4.153	0.386	0.382	0.883	3.059	0.55	0.266	-1.913	4.91e-05	0.0002589	2.454	2.353	3.388	1.014	0.575	0.451	2.732	0.68	Cf2/Cf5 disease resistance protein, putative, expressed
LOC_Os08g17500	0.105	-3.245	0.01272	0.04159	yes	down	0.435	0	0.734	0	0	0	0.39	0	1	0	1	1	0	0	0	0	0	0	0	0	cinnaM. oryzaeyl-CoA reductase, putative, expressed
LOC_Os08g17784	0.154	-2.699	0.008202	0.02895	yes	down	0.338	0.105	0.166	0.059	0.017	0	0.203	0.025	1.228	0.2958	0.7962	0.8644	0.118	0.164	0.103	0	0.273	0.182	0.128	0.152	purple acid phosphatase, putative, expressed
LOC_Os08g18974	0.107	-3.228	0.006546	0.02407	yes	down	1.179	0.256	0.125	0.067	0	0	0.52	0.022	1	0	1	1	0	0	0	0.151	0	0.067	0	0.073	expressed protein
LOC_Os08g20410	0.244	-2.034	0.006786	0.02474	yes	down	2.146	2.341	1.287	0.235	0.1	0.8	1.925	0.378	0.665	-0.5882	0.6162	0.7274	0.5	0.721	0.057	0.502	0.214	0.048	0.426	0.255	expressed protein
LOC_Os08g24850	0.117	-3.09	0.00102	0.004905	yes	down	2.291	1.502	1.384	1.257	0	0.064	1.726	0.44	0.673	-0.5707	0.3048	0.437	3.777	4.782	6.386	1.556	3.78	3.951	4.982	3.096	retrotransposon, putative, centromere-specific
LOC_Os08g29600	0.063	-3.99	1.015e-20	5.054e-19	yes	down	33.733	56.592	65.364	2.12	2.565	3.486	51.896	2.724	0.343	-1.543	0.05278	0.1114	9.185	25.985	20.319	13.484	1.422	2.225	18.496	5.71	seed maturation protein PM41, putative, expressed
LOC_Os08g30080	0.092	-3.444	0.008	0.02838	yes	down	0	0.128	1.357	0	0	0	0.495	0	1	0	1	1	0.97	0	0	0	0	0	0.323	0	1-aminocyclopropane-1-carboxylate oxidase hoM. oryzaelog 4, putative, expressed
LOC_Os08g30540	0.093	-3.425	0.007663	0.02741	yes	down	0.319	3.237	0.471	0	0	0	1.342	0	1	0	1	1	0.705	0.43	0.172	0	0	0	0.436	0	expressed protein
LOC_Os08g32960	0.038	-4.725	1.61e-06	1.528e-05	yes	down	1.991	0.151	3.544	0	0.066	0.028	1.895	0.031	0.204	-2.291	0.08168	0.159	0.176	0.089	0.448	0.07	0	0.029	0.238	0.033	endonuclease/exonuclease/phosphatase family domain containing protein, expressed
LOC_Os08g34500	0.177	-2.496	0.003784	0.01516	yes	down	1.179	0.314	1.163	0.176	0.091	0.083	0.885	0.117	0.226	-2.144	0.07234	0.1442	0.397	0.417	0.299	0	0.097	0.096	0.371	0.064	expressed protein
LOC_Os08g36860	0.094	-3.408	5.959e-10	9.814e-09	yes	down	1.74	1.607	3.488	0.134	0.208	0.202	2.278	0.181	0.267	-1.904	0.008123	0.02328	1.852	3.745	1.803	0.161	1.198	0.403	2.467	0.587	cytochrome P450, putative, expressed
LOC_Os08g37370	0.225	-2.154	6.155e-14	1.652e-12	yes	down	124.697	117.306	185.031	31.671	23.466	34.37	142.345	29.836	0.308	-1.699	6.784e-06	4.322e-05	63.974	113.616	128.001	37.391	29.804	21.613	101.864	29.603	mitochondrial carrier protein, putative, expressed
LOC_Os08g37390	0.226	-2.145	0.006395	0.02362	yes	down	0.29	0.559	0.831	0.151	0.083	0.074	0.56	0.103	0.216	-2.209	0.03589	0.08111	0.338	0.81	0.402	0	0.058	0.221	0.517	0.093	cyclin, putative, expressed
LOC_Os08g38020	0.249	-2.005	5.982e-06	5.047e-05	yes	down	2.697	3.691	2.672	0.528	0.88	0.644	3.02	0.684	0.822	-0.2836	0.6837	0.7824	2.704	2.758	1.918	3.645	1.676	0.431	2.46	1.917	bZIP transcription factor domain containing protein, expressed
LOC_Os08g39990	0.011	-6.448	1.395e-09	2.172e-08	yes	down	1.324	1.153	2.782	0	0	0	1.753	0	1	0	1	1	0	0	0	1.436	0.01	0	0	0.482	expressed protein
LOC_Os08g41000	0.202	-2.31	5.886e-05	0.0003985	yes	down	8.187	5.03	9.371	2.347	1.411	0.294	7.529	1.351	0.307	-1.704	0.0004537	0.001888	7.774	12.828	7.064	2.309	1.413	4.296	9.222	2.673	extracellular ligand-gated ion channel, putative, expressed
LOC_Os08g41280	0.24	-2.056	3.521e-09	5.163e-08	yes	down	18.867	14.707	23.421	6.562	3.262	3.219	18.998	4.348	0.339	-1.561	0.0002665	0.001181	19.194	22.923	16.873	4.548	3.965	10.586	19.663	6.366	membrane protein, putative, expressed
LOC_Os08g41730	0.229	-2.125	1.111e-06	1.083e-05	yes	down	7.568	6.882	3.848	1.307	1.27	1.232	6.099	1.27	1.042	0.05996	0.941	0.9625	2.366	1.455	16.345	4.317	4.794	11.363	6.722	6.825	peptidase, T1 family, putative, expressed
LOC_Os08g41960	0.1	-3.32	0.01051	0.03551	yes	down	0.048	1.234	0.069	0	0	0	0.45	0	0.354	-1.499	0.3544	0.489	0.073	0	0.436	0.06	0.049	0	0.17	0.036	OsMADS37 - MADS-box family gene with MIKC* type-box, expressed
LOC_Os08g42350	0.039	-4.682	1.99e-05	0.0001506	yes	down	2.426	0.198	0.54	0.034	0	0	1.055	0.011	1	0	1	1	0	0	0	0	0.068	0	0	0.023	nodulin MtN3 family protein, putative, expressed
LOC_Os08g42590	0.196	-2.352	2.251e-07	2.5e-06	yes	down	921.969	956.482	305.695	82.115	167.866	131.667	728.049	127.216	0.262	-1.93	0.001123	0.00419	193.407	566.296	492.247	176.231	90.494	34.27	417.317	100.332	mtN19, putative, expressed
LOC_Os08g43970	0.117	-3.098	0.01576	0.04951	yes	down	0.406	0.477	0.886	0	0	0	0.59	0	0.265	-1.914	0.2086	0.3289	0.588	0.139	0.678	0.231	0	0	0.468	0.077	carrier, putative
LOC_Os08g44230	0.207	-2.273	1.39e-10	2.494e-09	yes	down	2.822	3.528	2.561	0.587	0.606	0.441	2.97	0.545	0.389	-1.361	0.001956	0.006813	1.043	1.48	1.252	0.462	0.429	0.518	1.258	0.47	zinc finger family protein, putative, expressed
LOC_Os08g44550	0.022	-5.505	9.499e-07	9.388e-06	yes	down	0.493	1.456	1.218	0	0	0	1.056	0	0.205	-2.289	0.07758	0.1525	0.103	0.304	0.413	0	0.039	0.077	0.273	0.039	expressed protein
LOC_Os08g45170	0.214	-2.222	0.002026	0.008874	yes	down	0.889	0.664	2.118	0.226	0.34	0.101	1.224	0.222	0.317	-1.658	0.04171	0.0917	3.38	2.53	1.263	0.08	0.614	1.285	2.391	0.66	carboxyl-terminal peptidase, putative, expressed
LOC_Os09g02710	0.163	-2.621	4.304e-20	2.05e-18	yes	down	175.548	274.179	239.847	34.554	28.745	40.376	229.858	34.558	0.334	-1.583	2.399e-06	1.681e-05	170.995	316.546	203.751	86.248	55.954	77.093	230.431	73.098	CBS domain containing membrane protein, putative, expressed
LOC_Os09g09540	0.14	-2.833	9.078e-07	9.015e-06	yes	down	4.669	1.607	1.426	0.168	0.457	0.285	2.567	0.303	0.269	-1.892	1.935e-05	0.0001113	7.877	3.049	6.938	1.255	1.578	1.726	5.955	1.52	transposon protein, putative, unclassified, expressed
LOC_Os09g15670	0.187	-2.422	1.149e-10	2.081e-09	yes	down	11.608	7.185	13.579	1.55	1.677	2.235	10.791	1.821	1.207	0.2716	0.6351	0.7432	0.838	2.619	2.803	3.303	1.802	2.205	2.087	2.437	protein phosphatase 2C, putative, expressed
LOC_Os09g20000	0.037	-4.756	5.022e-06	4.301e-05	yes	down	1.537	0.606	2.602	0	0.058	0	1.582	0.019	0.421	-1.249	0.3148	0.4478	0.823	0.759	0.253	0	0.058	0.575	0.612	0.211	heavy metal-associated domain containing protein, expressed
LOC_Os09g20220	0.14	-2.832	0.01359	0.04396	yes	down	3.576	0.966	0.083	0	0.299	0	1.542	0.1	1	0	1	1	0	0.076	0	0.261	0.127	0	0.025	0.129	glutathione S-transferase, putative, expressed
LOC_Os09g20850	0.113	-3.147	0.007518	0.027	yes	down	0.251	0.245	0.609	0	0	0.037	0.368	0.012	0.268	-1.902	0.1222	0.2185	0.118	0.557	0.413	0.141	0	0.086	0.363	0.076	expressed protein
LOC_Os09g21120	0.09	-3.478	0.006151	0.02284	yes	down	0.135	0.047	0.277	0	0	0	0.153	0	1	0	1	1	0.029	0	0.023	0	0.117	0	0.017	0.039	armadillo/beta-catenin repeat family protein, putative, expressed
LOC_Os09g21660	0.114	-3.135	0.0023	0.009893	yes	down	0.242	1.025	0.568	0.042	0	0.074	0.612	0.039	0.479	-1.062	0.2962	0.4278	0.279	0.683	0.655	0.131	0.039	0.527	0.539	0.232	expressed protein
LOC_Os09g22460	0.104	-3.266	0.01018	0.03462	yes	down	0.309	0.361	0.291	0	0	0	0.32	0	1	0	1	1	0.073	0.063	0.23	0	0	0	0.122	0	OsFBX328 - F-box domain containing protein
LOC_Os09g23820	0.227	-2.141	5.078e-05	0.0003496	yes	down	2.871	3.819	2.436	0.243	0.614	0.92	3.042	0.592	0.688	-0.5398	0.6434	0.7502	0.147	0.405	0.161	0.201	0.244	0	0.238	0.148	cytochrome P450 72A1, putative, expressed
LOC_Os09g24416	0.034	-4.863	2.386e-05	0.000177	yes	down	1.643	1.549	2.159	0	0	0	1.784	0	2.838	1.505	0.264	0.3923	0	0	0.724	0.703	0.974	0.7	0.241	0.792	chloroplast 30S ribosomal protein S3, putative
LOC_Os09g25430	0.115	-3.121	0.003579	0.01445	yes	down	1.914	0.163	0.263	0.042	0.05	0.046	0.78	0.046	2.085	1.06	0.4563	0.5908	0.735	0	0	1.416	0.244	0.144	0.245	0.601	ZOS9-07 - C2H2 zinc finger protein, expressed
LOC_Os09g25720	0.063	-3.984	7.123e-06	5.902e-05	yes	down	5.19	1.654	2.035	0.168	0	0.166	2.96	0.111	0.841	-0.25	0.8176	0.8796	0.514	0.24	0.678	0.592	0.185	0.355	0.477	0.377	glycine-rich cell wall structural protein 2 precursor, putative, expressed
LOC_Os09g27990	0.019	-5.706	3.75e-09	5.454e-08	yes	down	1.74	0.745	2.519	0	0	0.028	1.668	0.009	0.255	-1.973	0.0291	0.06812	1.749	1.088	1.332	0.462	0	0.47	1.39	0.311	annexin, putative, expressed
LOC_Os09g28340	0.186	-2.424	8.092e-06	6.646e-05	yes	down	5.877	2.178	5.565	0.93	0.979	0.322	4.54	0.744	0.685	-0.5453	0.3117	0.4445	1.352	1.29	1.103	0.532	0.857	1.064	1.248	0.818	expressed protein
LOC_Os09g28440	0.109	-3.2	0.007934	0.0282	yes	down	3.963	0	0.789	0	0	0.156	1.584	0.052	0.527	-0.9243	0.4869	0.6193	0.323	0	3.549	0.251	0.058	1.448	1.291	0.586	AP2 domain containing protein, expressed
LOC_Os09g28850	0.036	-4.796	7.586e-13	1.843e-11	yes	down	3.789	4.763	22.812	0.318	0.39	0.147	10.455	0.285	1	0	1	1	54.701	5.275	5.261	0.241	0.955	0.288	21.746	0.495	expressed protein
LOC_Os09g29404	0.242	-2.045	1.639e-05	0.0001263	yes	down	2.6	3.493	6.963	0.704	1.029	1.444	4.352	1.059	0.33	-1.599	0.002111	0.007282	3.512	1.354	1.999	0.934	1.052	0.671	2.288	0.886	glycogen operon protein glgX, putative, expressed
LOC_Os09g29820	0.137	-2.866	7.305e-05	0.0004828	yes	down	3.451	2.736	3.461	0.142	0.755	0.138	3.216	0.345	0.343	-1.545	0.04144	0.09128	2.704	1.493	3.71	1.265	0.234	0.988	2.636	0.829	bZIP transcription factor domain containing protein, expressed
LOC_Os09g30490	0.069	-3.849	1.043e-06	1.023e-05	yes	down	22.811	4.937	3.959	0.469	0.979	0.092	10.569	0.513	0.396	-1.338	0.09076	0.1729	1.264	12.474	9.981	4.84	2.153	1.477	7.906	2.823	EF hand family protein, expressed
LOC_Os09g31190	0.054	-4.217	0.000578	0.002993	yes	down	0.841	1.199	4.776	0	0	0	2.272	0	0.117	-3.095	0.0577	0.1198	0.985	0.911	0.379	0	0	0	0.758	0	slowM. oryzae hoM. oryzaelog, putative
LOC_Os09g32100	0.122	-3.039	6.612e-12	1.423e-10	yes	down	12.411	8.885	6.008	0.771	0.772	1.38	9.101	0.974	0.297	-1.753	1.932e-05	0.0001112	6.275	4.896	8.511	2.279	1.539	1.726	6.561	1.848	expressed protein
LOC_Os09g34140	0.167	-2.579	3.58e-07	3.837e-06	yes	down	52.224	98.314	214.944	28.377	10.725	14.044	121.827	17.715	0.302	-1.726	0.002408	0.008175	89.502	46.15	38.49	6.667	12.939	29.456	58.047	16.354	expressed protein
LOC_Os09g34320	0.165	-2.602	1.446e-07	1.655e-06	yes	down	2.735	3.202	6.547	0.872	0.54	0.423	4.161	0.612	0.499	-1.002	0.1542	0.2611	3.027	0.987	1.367	1.566	0.497	0.451	1.794	0.838	expressed protein
LOC_Os09g35850	0.25	-2	0.00354	0.01432	yes	down	1.72	3.505	1.966	0.277	0.249	0.966	2.397	0.497	0.879	-0.1868	0.8428	0.8978	0.147	0.455	1.344	0.823	0.409	0.403	0.649	0.545	RNA recognition M. oryzaetif containing protein, putative, expressed
LOC_Os09g36130	0.244	-2.033	2.502e-06	2.297e-05	yes	down	17.447	34.06	44.697	6.881	4.449	9.869	32.068	7.066	0.265	-1.915	4.677e-06	3.095e-05	44.942	26.111	21.41	5.231	9.607	8.112	30.821	7.65	expressed protein
LOC_Os09g36350	0.075	-3.741	3.977e-06	3.492e-05	yes	down	1.073	0.606	9.468	0.159	0.199	0.202	3.716	0.187	1	0	1	1	24.852	1.227	1.884	0.161	0.224	0.479	9.321	0.288	endoglucanase, putative, expressed
LOC_Os09g36450	0.193	-2.377	1.297e-06	1.249e-05	yes	down	47.391	85.784	180.227	25.696	9.181	22.193	104.467	19.023	0.268	-1.899	0.001492	0.005366	241.45	63.861	43.578	26.908	22.185	43.101	116.296	30.731	triosephosphate isomerase, chloroplast precursor, putative, expressed
LOC_Os09g36790	0.075	-3.739	0.0001659	0.0009977	yes	down	0.725	0.955	0.651	0	0.05	0.046	0.777	0.032	0.53	-0.9151	0.3922	0.5279	0.72	0.063	0.551	0.311	0.146	0.182	0.445	0.213	expressed protein
LOC_Os09g38320	0.169	-2.562	2.846e-10	4.927e-09	yes	down	8.264	4.413	7.295	0.914	0.772	1.37	6.657	1.019	0.453	-1.142	0.03476	0.07907	3.351	6.578	2.159	1.064	1.598	2.522	4.029	1.728	phytoene synthase, chloroplast precursor, putative, expressed
LOC_Os09g39230	0.246	-2.021	8.147e-08	9.75e-07	yes	down	8.593	16.943	9.039	3.428	2.465	2.198	11.525	2.697	0.66	-0.6004	0.2433	0.3694	5.1	14.068	12.037	6.225	3.585	9.656	10.402	6.489	prephenate dehydratase domain containing protein, expressed
LOC_Os09g39240	0.188	-2.41	0.001324	0.00615	yes	down	1.633	4.157	1.094	0.218	0.224	0.598	2.295	0.347	1.038	0.0536	0.9539	0.9705	0.162	0.797	1.551	0.612	0.39	1.573	0.837	0.858	expressed protein
LOC_Os10g02670	0.106	-3.232	3.356e-14	9.263e-13	yes	down	6.602	9.502	5.454	0.52	0.813	0.717	7.186	0.683	1	0	1	1	0	0	0	0	0	0	0	0	expressed protein
LOC_Os10g02690	0.074	-3.747	1.005e-06	9.889e-06	yes	down	1.885	1.258	3.156	0	0.232	0.092	2.1	0.108	1	0	1	1	0	0	0	0	0	0	0	0	hypothetical protein
LOC_Os10g09240	0.062	-4.017	3.91e-05	0.000276	yes	down	11.338	14.113	0.36	0	0.365	0.441	8.604	0.269	0.304	-1.716	0.07997	0.1564	2.454	3.871	9.189	0.542	0.127	3.423	5.171	1.364	expressed protein
LOC_Os10g13850	0.004	-8.104	1.187e-15	3.791e-14	yes	down	705.555	42.467	316.533	0.168	0.058	0.561	354.852	0.262	1	0	1	1	272.342	40.71	39.133	0.201	1.013	1.582	117.395	0.932	POEI17 - Pollen Ole e I allergen and extensin family protein precursor, expressed
LOC_Os10g20350	0.145	-2.782	4.368e-07	4.595e-06	yes	down	1.334	1.91	2.256	0.168	0.324	0.221	1.833	0.238	0.859	-0.2189	0.7864	0.8579	0.206	0.772	1.539	0.783	0.312	0.921	0.839	0.672	MATE efflux family protein, putative, expressed
LOC_Os10g21268	0.157	-2.67	2.85e-05	0.0002078	yes	down	47.255	162.358	567.938	28.076	48.551	25.329	259.184	33.985	0.996	-0.005278	0.9927	0.9956	105.918	38.952	62.105	28.676	47.176	125.506	68.992	67.119	ribulose bisphosphate carboxylase large chain precursor, putative, expressed
LOC_Os10g22070	0.164	-2.608	0.0009709	0.004696	yes	down	22.966	29.495	2.422	0.654	1.378	4.608	18.294	2.213	0.591	-0.7595	0.4606	0.595	1.279	3.795	5.077	4.87	0.205	0.393	3.384	1.823	glutathione S-transferase, putative, expressed
LOC_Os10g25040	0.227	-2.139	0.001445	0.006644	yes	down	6.93	6.661	2.367	0.243	1.428	0.828	5.319	0.833	3.238	1.695	0.09024	0.1721	0.044	0.367	0.253	2.52	0.312	0.163	0.221	0.998	red chlorophyll catabolite reductase, putative, expressed
LOC_Os10g25400	0.124	-3.014	0.002877	0.01197	yes	down	3.151	0.128	0.318	0.034	0.116	0.11	1.199	0.087	2.539	1.344	0.2612	0.3892	0.103	0	0.241	0.382	0.117	0.537	0.115	0.345	GDSL-like lipase/acylhydrolase, putative, expressed
LOC_Os10g30410	0.146	-2.774	0.003638	0.01466	yes	down	0.3	0.838	1.094	0.025	0	0.184	0.744	0.07	0.546	-0.8724	0.6189	0.7296	0	0	0.207	0.06	0	0	0.069	0.02	cytochrome P450 71D7, putative, expressed
LOC_Os10g31240	0.129	-2.96	0.01095	0.0367	yes	down	0.116	0.14	0.803	0.059	0	0	0.353	0.02	0.17	-2.56	0.02542	0.0608	1.822	0.392	0.356	0.03	0	0.297	0.857	0.109	plant protein of unknown function domain containing protein, expressed
LOC_Os10g33540	0.135	-2.89	2.513e-05	0.0001856	yes	down	0.87	0.594	1.26	0.101	0.075	0.12	0.908	0.099	0.332	-1.592	0.0536	0.1129	0.367	0.367	0.448	0.09	0.166	0.105	0.394	0.12	alcohol oxidase, putative, expressed
LOC_Os10g34300	0.076	-3.724	0.002806	0.01174	yes	down	0.135	0.314	0.125	0	0	0	0.191	0	0.248	-2.012	0.1036	0.1919	0.029	0.202	0.264	0.02	0.049	0.019	0.165	0.029	OsFBX387 - F-box domain containing protein
LOC_Os10g34795	0.187	-2.42	9.119e-09	1.263e-07	yes	down	32.332	86.925	68.492	13.317	6.981	11.423	62.583	10.574	0.313	-1.676	0.0003605	0.00154	20.267	23.682	41.798	7.079	5.242	12.993	28.582	8.438	expressed protein
LOC_Os10g35300	0.154	-2.695	0.00273	0.01147	yes	down	1.856	0.14	3.627	0.377	0.199	0.074	1.874	0.217	1.058	0.08121	0.9427	0.9634	1.014	0.051	0.758	0.181	0.117	1.64	0.608	0.646	dof zinc finger domain containing protein, putative, expressed
LOC_Os10g35460	0.171	-2.549	4.005e-05	0.0002821	yes	down	20.047	5.205	7.89	3.394	0.672	0.855	11.047	1.64	1.032	0.04577	0.9346	0.9585	0.72	1.594	0.919	1.235	0.809	1.16	1.078	1.068	COBRA, putative, expressed
LOC_Os10g37034	0.191	-2.386	0.007462	0.02684	yes	down	3.161	3.703	1.412	0.176	0.365	0.414	2.759	0.318	1	0	1	1	0.22	0.063	0.172	0	0	0	0.152	0	cytochrome P450, putative
LOC_Os10g37660	0.07	-3.833	7.094e-06	5.883e-05	yes	down	4.591	1.444	0.637	0.235	0.075	0	2.224	0.103	2.164	1.114	0.3717	0.5075	0.029	0.506	0.115	0.673	0	0.873	0.217	0.515	trehalase precursor, putative, expressed
LOC_Os10g37850	0.249	-2.003	9.734e-06	7.864e-05	yes	down	2.61	1.758	2.685	0.796	0.49	0.359	2.351	0.548	0.311	-1.685	0.004521	0.01412	1.381	1.695	1.229	0.341	0.214	0.729	1.435	0.428	armadillo, putative, expressed
LOC_Os10g38196	0.105	-3.256	0.002088	0.009107	yes	down	2.6	6.463	14.147	0	0	0.993	7.737	0.331	0.25	-2.001	0.1327	0.2327	3.395	1.328	2.561	0.131	0.848	0.326	2.428	0.435	uncharacterized protein ycf68, putative
LOC_Os10g38276	0.224	-2.159	0.0001588	0.0009601	yes	down	5.973	23.021	26.37	2.271	4.881	3.412	18.455	3.521	0.694	-0.5264	0.2267	0.3505	9.376	6.199	9.89	4.217	5.593	7.009	8.488	5.606	chloroplast ATP synthase a chain precursor, putative
LOC_Os10g38340	0.05	-4.317	4.299e-06	3.745e-05	yes	down	231.628	92.014	13.635	1.877	5.835	1.729	112.426	3.147	1.158	0.2121	0.7547	0.8357	3.013	1.872	5.651	8.645	1.637	2.34	3.512	4.207	glutathione S-transferase GSTU6, putative, expressed
LOC_Os10g38740	0.078	-3.68	3.273e-10	5.615e-09	yes	down	239.641	277.928	47.908	8.087	21.117	7.008	188.492	12.071	0.316	-1.662	0.01223	0.03283	20.325	70.578	97.781	36.517	9.85	8.361	62.895	18.243	glutathione S-transferase, putative, expressed
LOC_Os10g38780	0.198	-2.34	4.214e-07	4.444e-06	yes	down	388.376	480.436	116.65	48.902	57.508	67.406	328.487	57.939	0.36	-1.473	0.0115	0.03113	40.739	71.35	142.979	48.395	24.533	12.408	85.023	28.445	glutathione S-transferase, putative, expressed
LOC_Os10g39660	0.101	-3.313	0.002022	0.008859	yes	down	0.773	0.163	0.429	0.034	0	0.028	0.455	0.021	0.143	-2.803	0.06706	0.1354	0.044	0.266	0.218	0	0	0.038	0.176	0.013	expressed protein
LOC_Os10g39930	0.135	-2.89	7.452e-07	7.526e-06	yes	down	1.798	4.076	2.118	0.369	0.49	0.12	2.664	0.326	0.326	-1.615	0.005557	0.01685	2.131	1.29	1.16	0.653	0.419	0.249	1.527	0.44	cytochrome P450 97B2, putative, expressed
LOC_Os10g40550	0.232	-2.105	0.0004916	0.002595	yes	down	1.392	0.966	2.879	0.486	0.183	0.405	1.746	0.358	2.445	1.29	0.1452	0.2497	0.867	1.303	0.758	0.723	0.36	6.846	0.976	2.643	CPuORF23 - conserved peptide uORF-containing transcript, expressed
LOC_Os10g40600	0.195	-2.362	0.0002571	0.001468	yes	down	3.625	0.815	5.412	0.402	0.888	0.322	3.284	0.537	0.361	-1.471	0.1214	0.2175	11.419	0.443	5.008	0.231	3.615	1.496	5.623	1.781	peptide transporter PTR2, putative, expressed
LOC_Os10g41190	0.159	-2.651	3.377e-18	1.337e-16	yes	down	8.883	12.215	12.79	1.902	1.386	1.757	11.296	1.682	0.283	-1.821	0.0003595	0.001538	5.1	6.275	3.251	0.643	1.169	2.042	4.875	1.285	transporter family protein, putative, expressed
LOC_Os10g41230	0.239	-2.067	3.292e-05	0.0002363	yes	down	14.508	35.818	20.265	8.607	2.208	4.645	23.53	5.153	0.671	-0.5751	0.2121	0.3331	7.789	19.824	17.631	13.143	9.207	6.271	15.081	9.54	homeobox associated leucine zipper, putative, expressed
LOC_Os10g42770	0.035	-4.828	7.672e-05	0.0005038	yes	down	28.407	60.854	22.605	0	0	0.487	37.289	0.162	0.15	-2.741	0.1181	0.213	0	18.495	95.346	0	0.253	0	37.947	0.084	a_IG002N01.7, putative
LOC_Os10g42960	0.221	-2.175	6.41e-06	5.379e-05	yes	down	12.275	16.791	6.284	3.528	1.054	2.603	11.783	2.395	0.336	-1.575	0.06697	0.1353	2.116	23.492	3.469	6.275	1.315	1.045	9.692	2.878	urea active transporter, putative, expressed
LOC_Os11g03230	0.22	-2.182	0.002628	0.01111	yes	down	26.658	3.482	39.492	3.445	8.102	1.122	23.211	4.223	0.365	-1.453	0.1323	0.2322	5.746	0.215	1.574	0.231	1.374	0.479	2.512	0.695	nucleoside-triphosphatase, putative, expressed
LOC_Os11g04104	0.217	-2.201	2.97e-25	2.191e-23	yes	down	33.347	30.986	33.18	6.21	6.815	6.797	32.504	6.607	0.464	-1.109	0.006448	0.01914	31.348	30.817	28.44	14.097	6.577	19.542	30.202	13.405	major facilitator superfamily antiporter, putative, expressed
LOC_Os11g04150	0.074	-3.752	0.002612	0.01105	yes	down	0.174	0.617	0.374	0	0	0	0.388	0	0.081	-3.63	0.03073	0.07131	0.999	0.177	0	0	0	0	0.392	0	major facilitator superfamily antiporter, putative, expressed
LOC_Os11g05380	0.162	-2.629	0.001276	0.00595	yes	down	14.199	5.694	2.464	0.126	2.291	0.258	7.452	0.892	2.216	1.148	0.1909	0.3079	0.47	0.114	1.275	2.801	0.721	0.719	0.62	1.414	cytochrome P450, putative, expressed
LOC_Os11g06440	0.242	-2.047	6.125e-10	1.007e-08	yes	down	7.965	10.643	14.23	2.581	2.731	2.069	10.946	2.46	0.283	-1.819	3.128e-05	0.0001722	6.819	10.918	13.381	4.127	2.027	2.157	10.373	2.77	expressed protein
LOC_Os11g07890	0.159	-2.654	2.397e-08	3.116e-07	yes	down	0.445	0.978	0.803	0.126	0.091	0.11	0.742	0.109	0.873	-0.1958	0.7883	0.8591	0.323	0.734	0.471	0.12	0.887	0.24	0.509	0.416	transposon protein, putative, CACTA, En/Spm sub-class, expressed
LOC_Os11g08210	0.238	-2.068	3.099e-08	3.976e-07	yes	down	205.946	322.107	141.054	39.231	44.384	62.513	223.036	48.709	0.33	-1.601	0.003675	0.01179	99.275	174.807	217.018	96.68	24.319	30.271	163.7	50.423	no apical meristem protein, putative, expressed
LOC_Os11g13870	0.131	-2.928	0.007594	0.02722	yes	down	0.251	0.442	1.066	0.117	0	0	0.586	0.039	0.357	-1.485	0.2921	0.4233	0.118	0.114	0.276	0.09	0	0.038	0.169	0.043	plant-specific domain TIGR01627 family protein, expressed
LOC_Os11g19340	0.101	-3.309	0.01102	0.0369	yes	down	0.909	0	0.18	0	0	0	0.363	0	1	0	1	1	0	0	0	0.141	0	0	0	0.047	lipase, putative, expressed
LOC_Os11g24120	0.13	-2.946	8.188e-08	9.795e-07	yes	down	0.938	1.374	0.969	0.101	0.125	0.138	1.094	0.121	0.777	-0.3636	0.8211	0.882	0	0.114	0.023	0.02	0	0.077	0.046	0.032	expressed protein
LOC_Os11g24510	0.204	-2.296	6.855e-11	1.286e-09	yes	down	99.953	161.717	92.633	15.521	26.023	24.501	118.101	22.015	0.375	-1.416	0.008834	0.02494	72.528	71.021	115.01	42.803	37.774	9.435	86.186	30.004	OsSCP56 - Putative Serine Carboxypeptidase hoM. oryzaelogue, expressed
LOC_Os11g26790	0.026	-5.264	8.429e-12	1.787e-10	yes	down	14.614	2.329	5.745	0.235	0.149	0	7.563	0.128	0.358	-1.481	0.2797	0.4096	1.675	0	0.85	0.161	0.507	0	0.842	0.223	dehydrin, putative, expressed
LOC_Os11g30560	0.092	-3.438	0.007753	0.02767	yes	down	0.058	0.035	0.775	0	0	0	0.289	0	3.191	1.674	0.2834	0.4137	0.22	0	0	0	0.828	0.182	0.073	0.337	dehydrogenase/reductase, putative, expressed
LOC_Os11g31900	0.163	-2.615	9.043e-11	1.669e-09	yes	down	143.458	122.301	334.265	25.964	34.888	23.278	200.008	28.043	0.452	-1.146	0.03323	0.07611	412.548	117.108	165.526	59.51	84.921	146.888	231.727	97.106	acyl carrier protein, putative, expressed
LOC_Os11g32590	0.043	-4.523	0.000166	0.000998	yes	down	0.841	0.687	0.152	0	0	0	0.56	0	1	0	1	1	0.059	0.051	0.034	0	0	0	0.048	0	transposon protein, putative, Mariner sub-class
LOC_Os11g32890	0.052	-4.261	0.000419	0.002262	yes	down	1.508	0.489	1.094	0	0	0	1.03	0	1	0	1	1	0	0	0	0	0	0	0	0	expressed protein
LOC_Os11g34930	0.155	-2.694	0.01445	0.0462	yes	down	0.077	0.198	0.249	0	0.042	0	0.175	0.014	0.428	-1.223	0.2086	0.3289	0.059	0.278	0.172	0.03	0.088	0.067	0.17	0.062	retrotransposon protein, putative, Ty1-copia subclass, expressed
LOC_Os11g35540	0.137	-2.869	0.008475	0.02974	yes	down	0.126	0.14	0.388	0	0.05	0	0.218	0.017	0.169	-2.564	0.0626	0.1279	53.481	0.468	9.821	0.12	3.332	3.433	21.257	2.295	expressed protein
LOC_Os11g35860	0.068	-3.879	0.001819	0.008102	yes	down	0.425	0.454	0.097	0	0	0	0.325	0	0.776	-0.3651	0.801	0.8674	0.044	0.127	0.069	0	0.107	0.067	0.08	0.058	OsWAK120 - OsWAK receptor-like protein kinase
LOC_Os11g37200	0.237	-2.079	0.0008814	0.004339	yes	down	2.136	2.608	1.73	0.226	0.34	0.727	2.158	0.431	0.274	-1.867	0.009295	0.02601	3.204	1.48	3.078	1.255	0.253	0.441	2.587	0.65	transmembrane BAX inhibitor M. oryzaetif-containing protein, putative, expressed
LOC_Os11g39310	0.243	-2.042	2.413e-10	4.211e-09	yes	down	12.604	13.868	17.677	2.305	3.818	3.789	14.716	3.304	1	0	1	1	0	0	0	0	0.01	0	0	0.003	NB-ARC domain containing protein, expressed
LOC_Os11g40150	0.202	-2.309	0.0003667	0.002013	yes	down	2.281	1.176	1.024	0.344	0.241	0.193	1.494	0.259	0.634	-0.6582	0.2591	0.3871	1.719	3.34	1.355	1.617	1.432	0.767	2.138	1.272	DNA repair protein Rad51, putative, expressed
LOC_Os11g42480	0.112	-3.154	0.001183	0.005564	yes	down	0.126	1.258	1.703	0.042	0.083	0.083	1.029	0.069	0.098	-3.352	0.03514	0.0797	0.25	0.164	0.23	0	0	0	0.215	0	transferase family domain containing protein, expressed
LOC_Os11g44800	0.117	-3.097	0.01081	0.0363	yes	down	0.358	0.047	0.609	0.034	0	0	0.338	0.011	1	0	1	1	0	0	0	0	0	0	0	0	expressed protein
LOC_Os11g46900	0.14	-2.836	5.15e-07	5.357e-06	yes	down	4.611	1.188	4.014	0.469	0.473	0.258	3.271	0.4	0.414	-1.272	0.3347	0.4687	0.103	0.19	0.103	0.11	0.029	0	0.132	0.046	wall-associated receptor kinase 3 precursor, putative
LOC_Os12g02400	0.041	-4.622	1.165e-06	1.133e-05	yes	down	1.972	0.873	3.447	0.059	0.058	0	2.097	0.039	0.33	-1.599	0.07439	0.1473	0.705	1.796	1.551	0.693	0.068	0.441	1.351	0.401	WRKY DNA-binding domain containing protein
LOC_Os12g02750	0.13	-2.948	4.228e-08	5.314e-07	yes	down	1.711	4.995	3.89	0.285	0.349	0.395	3.532	0.343	0.47	-1.088	0.1002	0.1872	3.116	1.898	2.412	0.241	1.539	1.745	2.475	1.175	expressed protein
LOC_Os12g02910	0.115	-3.115	0.008308	0.02924	yes	down	0.097	0.14	0.166	0.017	0	0	0.134	0.006	0.103	-3.274	0.05505	0.1153	0.309	0.038	0	0	0	0	0.116	0	glycosyl transferase, family 8, putative, expressed
LOC_Os12g03230	0.088	-3.499	0.005992	0.02232	yes	down	0.174	0.175	1.052	0	0	0	0.467	0	0.824	-0.2785	0.8565	0.9071	1.22	0.089	0.057	0	0	1.026	0.455	0.342	MATE efflux family protein, putative, expressed
LOC_Os12g03920	0.111	-3.169	0.01418	0.0455	yes	down	0.889	0.291	0.097	0	0	0	0.426	0	1	0	1	1	0	0.089	0	0	0	0	0.03	0	nodulin, putative
LOC_Os12g05690	0.233	-2.1	0.0001855	0.001097	yes	down	17.901	6.824	5.343	1.869	1.22	2.961	10.023	2.017	0.732	-0.4508	0.4661	0.6002	2.719	1.43	2.447	1.366	0.926	2.33	2.199	1.541	expressed protein
LOC_Os12g06250	0.088	-3.506	5.708e-09	8.073e-08	yes	down	5.558	6.311	8.596	0.729	0.797	0.018	6.822	0.515	0.275	-1.863	0.00275	0.009167	6.143	4.339	8.293	0.673	0.74	2.253	6.258	1.222	expressed protein
LOC_Os12g07550	0.176	-2.509	0.003311	0.01352	yes	down	0.967	1.7	2.201	0.075	0.158	0.368	1.623	0.2	0.954	-0.06834	0.944	0.9641	1.279	0.215	0.965	1.355	0.341	0.566	0.82	0.754	expressed protein
LOC_Os12g07810	0.222	-2.173	0.008595	0.03008	yes	down	0.28	1.095	0.969	0.268	0.066	0.092	0.781	0.142	0.231	-2.117	0.02413	0.05822	0.852	0.455	0.241	0.1	0.127	0.067	0.516	0.098	aldehyde dehydrogenase, putative, expressed
LOC_Os12g10730	0.195	-2.357	7.232e-18	2.776e-16	yes	down	210.866	211.462	161.748	33.942	28.579	42.666	194.692	35.062	0.257	-1.961	6.432e-07	5.052e-06	160.516	202.854	146.769	61.478	36.819	24.796	170.046	41.031	glutathione S-transferase, putative, expressed
LOC_Os12g12854	0.218	-2.196	0.0008535	0.004213	yes	down	1.662	1.921	0.498	0.176	0.324	0.258	1.36	0.253	0.217	-2.203	0.08239	0.1601	0.044	1.139	1.734	0	0.029	0.441	0.972	0.157	expressed protein
LOC_Os12g17550	0.089	-3.493	0.002063	0.009015	yes	down	0.145	0.21	0.166	0	0.017	0	0.174	0.006	4.326	2.113	0.04838	0.1038	0	0.063	0.057	0.171	0.283	0.153	0.04	0.202	conserved hypothetical protein
LOC_Os12g19460	0.005	-7.687	1.199e-40	2.246e-38	yes	down	290.453	365.215	1708.22	3.302	3.212	1.729	787.961	2.748	1	0	1	1	3046.14	431.414	430.36	0.743	2.475	1.045	1302.64	1.421	transposon protein, putative, unclassified
LOC_Os12g29400	0.169	-2.565	1.989e-05	0.0001506	yes	down	18.481	4.669	4.983	1.056	1.552	1.37	9.378	1.326	1.16	0.2141	0.7372	0.8234	2.969	3.137	3.469	3.394	1.159	6.271	3.192	3.608	GRAM domain containing protein, expressed
LOC_Os12g31000	0.063	-3.993	0.001071	0.005114	yes	down	0.309	0.268	0.18	0	0	0	0.252	0	0.627	-0.6742	0.5972	0.7124	0.044	0.38	0.333	0	0.322	0.077	0.252	0.133	pumilio-family RNA binding repeat domain containing protein, expressed
LOC_Os12g32610	0.055	-4.172	0.0001459	0.0008896	yes	down	0.735	0.629	2.284	0.067	0	0	1.216	0.022	0.467	-1.099	0.53	0.6569	0	0	0.655	0.151	0	0	0.218	0.05	expressed protein
LOC_Os12g33080	0.242	-2.046	5.428e-10	9.013e-09	yes	down	34.265	45.53	56.74	14.767	7.313	9.032	45.512	10.371	0.274	-1.867	3.296e-09	3.759e-08	53.731	67.808	43.234	16.195	15.53	11.084	54.924	14.27	2-oxoglutarate/malate translocator, chloroplast precursor, putative, expressed
LOC_Os12g34148	0.21	-2.249	0.00467	0.0181	yes	down	0.696	1.549	1.495	0.034	0.149	0.414	1.247	0.199	1.045	0.06342	0.9457	0.9654	0.132	0.266	1.551	0.874	0.799	0.307	0.65	0.66	expressed protein
LOC_Os12g37320	0.125	-3.004	0.0007493	0.003755	yes	down	0.213	1.211	2.962	0.067	0.249	0.064	1.462	0.127	0.609	-0.7144	0.6421	0.7492	0.147	0.051	0.034	0.09	0.039	0	0.077	0.043	lipoxygenase 2.2, chloroplast precursor, putative, expressed
LOC_Os12g37900	0.114	-3.128	0.004933	0.01896	yes	down	0.551	1.828	0.927	0.176	0	0	1.102	0.059	2.342	1.228	0.3854	0.5213	0	0.127	0.402	1.235	0.097	0.182	0.176	0.505	expressed protein
LOC_Os12g38200	0.037	-4.758	5.188e-05	0.0003565	yes	down	0.474	0.186	0.706	0	0	0	0.455	0	0.306	-1.71	0.09612	0.181	0.603	0.101	0.368	0.06	0.166	0.058	0.357	0.095	dof zinc finger domain containing protein, putative, expressed
LOC_Os12g38270	0.182	-2.459	3.289e-06	2.933e-05	yes	down	97.411	87.542	86.584	9.043	28.555	4.976	90.512	14.191	0.55	-0.8625	0.1442	0.2483	29.393	52.247	23.558	21.075	5.203	28.191	35.066	18.156	metallothionein, putative, expressed
LOC_Os12g39360	0.012	-6.385	1.905e-25	1.432e-23	yes	down	13.59	23.661	12.237	0.067	0.017	0.331	16.496	0.138	1	0	1	1	2.102	16.18	2.125	0.181	0.331	0.019	6.802	0.177	aspartic proteinase nepenthesin precursor, putative, expressed
LOC_Os12g40260	0.072	-3.798	7.643e-06	6.288e-05	yes	down	1.083	0.966	0.927	0.067	0.075	0	0.992	0.047	0.287	-1.801	0.0953	0.1796	0.265	0.81	0.597	0.161	0.224	0	0.557	0.128	WD-40 repeat family protein, putative, expressed
LOC_Os12g41200	0.197	-2.343	0.0003089	0.001725	yes	down	0.309	0.431	0.221	0.092	0.042	0.037	0.32	0.057	0.296	-1.756	0.00526	0.01609	0.323	0.253	0.276	0.09	0.097	0.048	0.284	0.078	KIP1, putative, expressed
LOC_Os12g42280	0.096	-3.381	7.336e-06	6.058e-05	yes	down	0.367	1.98	1.024	0.092	0.116	0.037	1.124	0.082	0.329	-1.604	0.01778	0.04513	1.499	2.467	2.401	1.376	0.263	0.297	2.122	0.645	9-cis-epoxycarotenoid dioxygenase 1, chloroplast precursor, putative, expressed
LOC_Os12g42400	0.117	-3.091	0.0001242	0.0007713	yes	down	1.295	1.362	0.498	0.059	0.083	0.294	1.052	0.145	0.292	-1.775	0.006494	0.01926	0.999	1.29	0.965	0.181	0.429	0.259	1.085	0.29	nuclear transcription factor Y subunit, putative, expressed
LOC_Os12g44110	0.219	-2.194	3.321e-09	4.905e-08	yes	down	24.386	31.871	18.798	7.92	3.353	4.12	25.018	5.131	0.703	-0.5094	0.5096	0.639	5.467	35.207	7.144	17.972	10.786	2.378	15.939	10.379	ligA, putative, expressed
LOC_Os12g44380	0.231	-2.117	0.0003314	0.001834	yes	down	46.637	37.32	35.852	1.643	11.264	15.313	39.936	9.407	0.307	-1.704	0.0002753	0.001216	49.439	38.61	25.959	18.023	10.25	7.249	38.003	11.841	sucrose transporter, putativ, expressed
