# Supplementary material for: Comparative transcriptomic analysis reveals the mechanistic basis of Pib-mediated broad spectrum resistance against Magnaporthe oryzae
Source: Funct Integr Genomics. 2020 Sep 7;20(6):787–99. doi: 10.1007/s10142-020-00752-x (PMC7585573; doi:10.1007/s10142-020-00752-x)
Supplement: Supplementary file 7 — (XLSX 30 kb) [file 10142_2020_752_MOESM7_ESM.xlsx]

## Sheet: Sheet1
Table S7. GO analysis of SDEGs.
	GO ID	Term Type	Description	Ratio_in_study	Ratio_in_pop	Pvalue_uncorrected	Pvalue_corrected
IRBlb-B SDEGs	GO:0001101	BP	response to acid chemical	28/655	641/40329	2.91614e-06	0.0217427
	GO:0006139	BP	nucleobase-containing compound metabolic process	45/655	9372/40329	3.18224e-10	2.37268e-06
	GO:0006259	BP	DNA metabolic process	19/655	7850/40329	3.76359e-10	2.80614e-06
	GO:0006278	BP	RNA-dependent DNA biosynthetic process	8/655	5330/40329	3.2851e-10	2.44937e-06
	GO:0006310	BP	DNA recombination	5/655	1487/40329	3.1146e-06	0.0232225
	GO:0006508	BP	proteolysis	29/655	3758/40329	2.56052e-06	0.0190912
	GO:0006725	BP	cellular aromatic compound metabolic process	58/655	9813/40329	3.33813e-10	2.48891e-06
	GO:0006803	BP	obsolete glutathione conjugation reaction	6/655	20/40329	5.72799e-07	0.00427079
	GO:0006807	BP	nitrogen compound metabolic process	124/655	12339/40329	3.51321e-10	2.61945e-06
	GO:0006950	BP	response to stress	90/655	3063/40329	6.02048e-08	0.000448887
	GO:0008150	BP	biological_process	502/655	26984/40329	4.70494e-08	0.0003508
	GO:0009058	BP	biosynthetic process	69/655	8067/40329	4.15095e-10	3.09495e-06
	GO:0009059	BP	macromolecule biosynthetic process	27/655	6534/40329	2.86099e-10	2.13315e-06
	GO:0009628	BP	response to abiotic stimulus	50/655	1454/40329	7.68922e-07	0.00573308
	GO:0015074	BP	DNA integration	12/655	6044/40329	2.18172e-10	1.62669e-06
	GO:0016070	BP	RNA metabolic process	11/655	3255/40329	1.64878e-10	1.22933e-06
	GO:0018130	BP	heterocycle biosynthetic process	22/655	6105/40329	2.61087e-10	1.94667e-06
	GO:0019438	BP	aromatic compound biosynthetic process	21/655	6088/40329	3.56319e-10	2.65672e-06
	GO:0034641	BP	cellular nitrogen compound metabolic process	72/655	10237/40329	3.35325e-10	2.50019e-06
	GO:0034645	BP	cellular macromolecule biosynthetic process	26/655	6427/40329	3.05915e-10	2.2809e-06
	GO:0034654	BP	nucleobase-containing compound biosynthetic process	15/655	5795/40329	2.17699e-10	1.62316e-06
	GO:0043170	BP	macromolecule metabolic process	142/655	14558/40329	3.80573e-10	2.83755e-06
	GO:0044238	BP	primary metabolic process	202/655	16562/40329	5.83428e-08	0.000435004
	GO:0044249	BP	cellular biosynthetic process	60/655	7777/40329	3.24222e-10	2.4174e-06
	GO:0044260	BP	cellular macromolecule metabolic process	117/655	12662/40329	3.5569e-10	2.65202e-06
	GO:0044271	BP	cellular nitrogen compound biosynthetic process	29/655	6553/40329	2.09224e-10	1.55997e-06
	GO:0044699	BP	single-organism process	264/655	10020/40329	3.35038e-10	2.49804e-06
	GO:0044710	BP	single-organism metabolic process	190/655	6925/40329	2.64727e-10	1.9738e-06
	GO:0044763	BP	single-organism cellular process	183/655	7444/40329	2.24666e-09	1.67511e-05
	GO:0046483	BP	heterocycle metabolic process	59/655	9815/40329	3.34538e-10	2.49432e-06
	GO:0050896	BP	response to stimulus	121/655	4156/40329	4.73691e-10	3.53184e-06
	GO:0055114	BP	oxidation-reduction process	85/655	2113/40329	1.2302e-10	9.17238e-07
	GO:0071897	BP	DNA biosynthetic process	8/655	5333/40329	3.3165e-10	2.47278e-06
	GO:0090304	BP	nucleic acid metabolic process	30/655	8761/40329	3.04047e-10	2.26697e-06
	GO:0090305	BP	nucleic acid phosphodiester bond hydrolysis	3/655	2654/40329	2.71297e-10	2.02279e-06
	GO:0090501	BP	RNA phosphodiester bond hydrolysis	2/655	2504/40329	1.43761e-10	1.07188e-06
	GO:0090502	BP	RNA phosphodiester bond hydrolysis, endonucleolytic	2/655	2473/40329	1.91183e-10	1.42546e-06
	GO:1901360	BP	organic cyclic compound metabolic process	65/655	9977/40329	3.11525e-10	2.32273e-06
	GO:1901362	BP	organic cyclic compound biosynthetic process	24/655	6211/40329	2.43703e-10	1.81705e-06
	GO:1901576	BP	organic substance biosynthetic process	64/655	7903/40329	4.17646e-10	3.11397e-06
	GO:1901700	BP	response to oxygen-containing compound	34/655	820/40329	8.34885e-07	0.00622491
	GO:0005667	CC	transcription factor complex	35/655	816/40329	2.62846e-07	0.00195978
	GO:0005739	CC	mitochondrion	61/655	6937/40329	1.02698e-08	7.65716e-05
	GO:0016023	CC	cytoplasmic, membrane-bounded vesicle	151/655	6018/40329	2.69208e-08	0.000200721
	GO:0031410	CC	cytoplasmic vesicle	151/655	6018/40329	2.69208e-08	0.000200721
	GO:0031982	CC	vesicle	152/655	6025/40329	1.90686e-08	0.000142175
	GO:0031988	CC	membrane-bounded vesicle	151/655	6018/40329	2.69208e-08	0.000200721
	GO:0097708	CC	intracellular vesicle	151/655	6018/40329	2.69208e-08	0.000200721
	GO:0001071	MF	nucleic acid binding transcription factor activity	34/655	760/40329	1.48012e-07	0.00110358
	GO:0003676	MF	nucleic acid binding	93/655	12848/40329	4.18801e-10	3.12258e-06
	GO:0003700	MF	transcription factor activity, sequence-specific DNA binding	34/655	759/40329	1.43549e-07	0.0010703
	GO:0003723	MF	RNA binding	19/655	6064/40329	2.34326e-10	1.74714e-06
	GO:0003964	MF	RNA-directed DNA polymerase activity	8/655	5329/40329	3.2756e-10	2.44228e-06
	GO:0004364	MF	glutathione transferase activity	6/655	20/40329	5.72799e-07	0.00427079
	GO:0004497	MF	monooxygenase activity	32/655	479/40329	1.04832e-10	7.81624e-07
	GO:0004518	MF	nuclease activity	3/655	2648/40329	2.6249e-10	1.95712e-06
	GO:0004519	MF	endonuclease activity	3/655	2530/40329	1.97481e-10	1.47242e-06
	GO:0004521	MF	endoribonuclease activity	2/655	2480/40329	2.07844e-10	1.54969e-06
	GO:0004523	MF	RNA-DNA hybrid ribonuclease activity	1/655	2441/40329	1.51093e-10	1.12655e-06
	GO:0004540	MF	ribonuclease activity	2/655	2507/40329	1.49381e-10	1.11378e-06
	GO:0005506	MF	iron ion binding	33/655	614/40329	2.97096e-09	2.21515e-05
	GO:0008233	MF	peptidase activity	27/655	3556/40329	3.89565e-06	0.029046
	GO:0008270	MF	zinc ion binding	41/655	6662/40329	2.82348e-10	2.10519e-06
	GO:0016491	MF	oxidoreductase activity	83/655	2027/40329	9.84044e-11	7.33703e-07
	GO:0016705	MF	oxidoreductase activity, acting on paired donors, with incorporation or reduction of molecular oxygen	32/655	652/40329	4.31564e-08	0.000321774
	GO:0016772	MF	transferase activity, transferring phosphorus-containing groups	63/655	7932/40329	3.19296e-10	2.38067e-06
	GO:0016779	MF	nucleotidyltransferase activity	9/655	5540/40329	2.0776e-10	1.54906e-06
	GO:0016788	MF	hydrolase activity, acting on ester bonds	26/655	3506/40329	2.44923e-06	0.0182615
	GO:0016891	MF	endoribonuclease activity, producing 5'-phosphomonoesters	2/655	2465/40329	1.75942e-10	1.31182e-06
	GO:0016893	MF	endonuclease activity, active with either ribo- or deoxyribonucleic acids and producing 5'-phosphomonoesters	2/655	2473/40329	1.91183e-10	1.42546e-06
	GO:0020037	MF	heme binding	37/655	669/40329	1.4677e-10	1.09432e-06
	GO:0034061	MF	DNA polymerase activity	9/655	5358/40329	2.45111e-10	1.82755e-06
	GO:0046906	MF	tetrapyrrole binding	37/655	705/40329	6.23663e-10	4.65003e-06
	GO:0070011	MF	peptidase activity, acting on L-amino acid peptides	23/655	3328/40329	1.30921e-06	0.00976145
	GO:0097159	MF	organic cyclic compound binding	230/655	17747/40329	3.28252e-06	0.0244744
	GO:1901363	MF	heterocyclic compound binding	230/655	17745/40329	3.28795e-06	0.0245149
LTH SDEGs	GO:0006082	BP	organic acid metabolic process	274/2072	2851/40329	3.40763e-10	2.54073e-06
	GO:0006139	BP	nucleobase-containing compound metabolic process	171/2072	9372/40329	5.41536e-10	4.0377e-06
	GO:0006259	BP	DNA metabolic process	89/2072	7850/40329	4.87535e-10	3.63506e-06
	GO:0006278	BP	RNA-dependent DNA biosynthetic process	36/2072	5330/40329	4.22603e-10	3.15093e-06
	GO:0006310	BP	DNA recombination	24/2072	1487/40329	3.23409e-10	2.41134e-06
	GO:0006464	BP	cellular protein modification process	210/2072	2765/40329	9.79866e-09	7.30588e-05
	GO:0006468	BP	protein phosphorylation	160/2072	1927/40329	2.47047e-09	1.84199e-05
	GO:0006508	BP	proteolysis	98/2072	3758/40329	4.58399e-10	3.41782e-06
	GO:0006520	BP	cellular amino acid metabolic process	207/2072	2252/40329	2.47336e-10	1.84414e-06
	GO:0006629	BP	lipid metabolic process	107/2072	1033/40329	1.79386e-10	1.3375e-06
	GO:0006631	BP	fatty acid metabolic process	35/2072	236/40329	1.79857e-08	0.000134102
	GO:0006633	BP	fatty acid biosynthetic process	28/2072	186/40329	3.36788e-07	0.00251109
	GO:0006720	BP	isoprenoid metabolic process	24/2072	162/40329	3.01421e-06	0.022474
	GO:0006721	BP	terpenoid metabolic process	22/2072	140/40329	2.86256e-06	0.0213432
	GO:0006725	BP	cellular aromatic compound metabolic process	225/2072	9813/40329	6.10114e-10	4.54901e-06
	GO:0006793	BP	phosphorus metabolic process	245/2072	3126/40329	3.59347e-10	2.67929e-06
	GO:0006796	BP	phosphate-containing compound metabolic process	244/2072	3113/40329	3.28967e-10	2.45278e-06
	GO:0006807	BP	nitrogen compound metabolic process	450/2072	12339/40329	5.58171e-10	4.16172e-06
	GO:0006950	BP	response to stress	271/2072	3063/40329	3.19141e-10	2.37951e-06
	GO:0006952	BP	defense response	125/2072	1155/40329	1.8986e-10	1.4156e-06
	GO:0008610	BP	lipid biosynthetic process	58/2072	468/40329	1.08267e-09	8.07235e-06
	GO:0008652	BP	cellular amino acid biosynthetic process	33/2072	255/40329	1.12129e-06	0.00836034
	GO:0009058	BP	biosynthetic process	260/2072	8067/40329	5.11944e-10	3.81705e-06
	GO:0009059	BP	macromolecule biosynthetic process	101/2072	6534/40329	5.73148e-10	4.27339e-06
	GO:0009069	BP	serine family amino acid metabolic process	153/2072	1736/40329	3.51544e-10	2.62111e-06
	GO:0009070	BP	serine family amino acid biosynthetic process	10/2072	34/40329	5.27957e-06	0.0393645
	GO:0009605	BP	response to external stimulus	72/2072	773/40329	1.39336e-06	0.0103889
	GO:0009607	BP	response to biotic stimulus	70/2072	609/40329	3.90402e-10	2.91084e-06
	GO:0009628	BP	response to abiotic stimulus	127/2072	1454/40329	6.70644e-09	5.00032e-05
	GO:0009809	BP	lignin biosynthetic process	12/2072	50/40329	6.41906e-06	0.0478605
	GO:0010035	BP	response to inorganic substance	73/2072	793/40329	1.89315e-06	0.0141153
	GO:0015074	BP	DNA integration	51/2072	6044/40329	5.34597e-10	3.98595e-06
	GO:0016053	BP	organic acid biosynthetic process	76/2072	537/40329	7.49909e-11	5.59132e-07
	GO:0016070	BP	RNA metabolic process	51/2072	3255/40329	3.36973e-10	2.51247e-06
	GO:0016102	BP	diterpenoid biosynthetic process	9/2072	24/40329	1.58553e-06	0.0118217
	GO:0016310	BP	phosphorylation	193/2072	2454/40329	3.0942e-09	2.30704e-05
	GO:0018130	BP	heterocycle biosynthetic process	102/2072	6105/40329	4.18926e-10	3.12351e-06
	GO:0019219	BP	regulation of nucleobase-containing compound metabolic process	124/2072	4229/40329	4.36886e-10	3.25742e-06
	GO:0019222	BP	regulation of metabolic process	163/2072	4880/40329	6.6554e-10	4.96227e-06
	GO:0019438	BP	aromatic compound biosynthetic process	101/2072	6088/40329	4.98573e-10	3.71736e-06
	GO:0019748	BP	secondary metabolic process	24/2072	168/40329	5.73826e-06	0.0427845
	GO:0019752	BP	carboxylic acid metabolic process	272/2072	2808/40329	3.35055e-10	2.49817e-06
	GO:0031323	BP	regulation of cellular metabolic process	160/2072	4741/40329	1.25351e-09	9.34619e-06
	GO:0031407	BP	oxylipin metabolic process	10/2072	34/40329	5.27957e-06	0.0393645
	GO:0031408	BP	oxylipin biosynthetic process	10/2072	34/40329	5.27957e-06	0.0393645
	GO:0032787	BP	monocarboxylic acid metabolic process	67/2072	561/40329	2.13448e-10	1.59146e-06
	GO:0034641	BP	cellular nitrogen compound metabolic process	237/2072	10237/40329	6.4729e-10	4.82619e-06
	GO:0034645	BP	cellular macromolecule biosynthetic process	99/2072	6427/40329	5.34184e-10	3.98288e-06
	GO:0034654	BP	nucleobase-containing compound biosynthetic process	65/2072	5795/40329	4.98019e-10	3.71323e-06
	GO:0036211	BP	protein modification process	210/2072	2765/40329	9.79866e-09	7.30588e-05
	GO:0042221	BP	response to chemical	128/2072	1405/40329	5.2742e-10	3.93244e-06
	GO:0042446	BP	hormone biosynthetic process	10/2072	31/40329	2.05715e-06	0.0153381
	GO:0043170	BP	macromolecule metabolic process	494/2072	14558/40329	7.22466e-10	5.38671e-06
	GO:0043207	BP	response to external biotic stimulus	62/2072	584/40329	7.57002e-08	0.000564421
	GO:0043412	BP	macromolecule modification	218/2072	2917/40329	2.19061e-08	0.000163332
	GO:0043436	BP	oxoacid metabolic process	274/2072	2849/40329	3.40197e-10	2.53651e-06
	GO:0044237	BP	cellular metabolic process	676/2072	15357/40329	1.30896e-07	0.000975958
	GO:0044238	BP	primary metabolic process	702/2072	16562/40329	6.60909e-10	4.92774e-06
	GO:0044249	BP	cellular biosynthetic process	243/2072	7777/40329	5.08534e-10	3.79163e-06
	GO:0044255	BP	cellular lipid metabolic process	86/2072	775/40329	1.85182e-10	1.38072e-06
	GO:0044260	BP	cellular macromolecule metabolic process	422/2072	12662/40329	6.33066e-10	4.72014e-06
	GO:0044267	BP	cellular protein metabolic process	230/2072	3285/40329	1.32603e-06	0.0098869
	GO:0044271	BP	cellular nitrogen compound biosynthetic process	109/2072	6553/40329	4.95262e-10	3.69268e-06
	GO:0044281	BP	small molecule metabolic process	319/2072	3627/40329	4.02698e-10	3.00251e-06
	GO:0044283	BP	small molecule biosynthetic process	91/2072	821/40329	2.19523e-10	1.63676e-06
	GO:0044699	BP	single-organism process	791/2072	10020/40329	6.80991e-10	5.07747e-06
	GO:0044710	BP	single-organism metabolic process	595/2072	6925/40329	5.50258e-10	4.10272e-06
	GO:0044711	BP	single-organism biosynthetic process	168/2072	1622/40329	1.84028e-10	1.37211e-06
	GO:0044712	BP	single-organism catabolic process	57/2072	558/40329	9.43488e-07	0.00703465
	GO:0044763	BP	single-organism cellular process	590/2072	7444/40329	5.4532e-10	4.0659e-06
	GO:0046394	BP	carboxylic acid biosynthetic process	76/2072	537/40329	7.49909e-11	5.59132e-07
	GO:0046483	BP	heterocycle metabolic process	228/2072	9815/40329	6.11336e-10	4.55812e-06
	GO:0050896	BP	response to stimulus	354/2072	4156/40329	4.02038e-10	2.99759e-06
	GO:0051171	BP	regulation of nitrogen compound metabolic process	137/2072	4495/40329	4.94051e-10	3.68364e-06
	GO:0051252	BP	regulation of RNA metabolic process	122/2072	4188/40329	4.55602e-10	3.39697e-06
	GO:0051704	BP	multi-organism process	62/2072	641/40329	2.06081e-06	0.0153654
	GO:0051707	BP	response to other organism	60/2072	570/40329	1.6163e-07	0.00120511
	GO:0055114	BP	oxidation-reduction process	203/2072	2113/40329	2.59409e-10	1.93415e-06
	GO:0060255	BP	regulation of macromolecule metabolic process	158/2072	4757/40329	6.67814e-10	4.97922e-06
	GO:0071704	BP	organic substance metabolic process	757/2072	17142/40329	1.47726e-08	0.000110144
	GO:0071897	BP	DNA biosynthetic process	36/2072	5333/40329	4.25489e-10	3.17245e-06
	GO:0072330	BP	monocarboxylic acid biosynthetic process	43/2072	267/40329	1.09763e-10	8.18392e-07
	GO:0080090	BP	regulation of primary metabolic process	156/2072	4715/40329	5.74821e-10	4.28586e-06
	GO:0090304	BP	nucleic acid metabolic process	125/2072	8761/40329	5.94701e-10	4.43409e-06
	GO:0090305	BP	nucleic acid phosphodiester bond hydrolysis	23/2072	2654/40329	3.69132e-10	2.75225e-06
	GO:0090501	BP	RNA phosphodiester bond hydrolysis	20/2072	2504/40329	2.9676e-10	2.21264e-06
	GO:0090502	BP	RNA phosphodiester bond hydrolysis, endonucleolytic	18/2072	2473/40329	3.17528e-10	2.36749e-06
	GO:1901360	BP	organic cyclic compound metabolic process	232/2072	9977/40329	6.45371e-10	4.81188e-06
	GO:1901362	BP	organic cyclic compound biosynthetic process	110/2072	6211/40329	4.55777e-10	3.39827e-06
	GO:1901564	BP	organonitrogen compound metabolic process	315/2072	3748/40329	3.39394e-10	2.53052e-06
	GO:1901565	BP	organonitrogen compound catabolic process	33/2072	229/40329	9.12106e-08	0.000680066
	GO:1901576	BP	organic substance biosynthetic process	246/2072	7903/40329	5.41209e-10	4.03526e-06
	GO:1901605	BP	alpha-amino acid metabolic process	195/2072	2175/40329	3.37673e-10	2.51769e-06
	GO:1901607	BP	alpha-amino acid biosynthetic process	32/2072	252/40329	2.44233e-06	0.01821
	GO:0005575	CC	cellular_component	1566/2072	27385/40329	6.84422e-10	5.10305e-06
	GO:0005576	CC	extracellular region	77/2072	750/40329	1.28765e-08	9.60069e-05
	GO:0005618	CC	cell wall	69/2072	693/40329	2.00985e-07	0.00149854
	GO:0016020	CC	membrane	328/2072	4643/40329	1.68486e-09	1.25623e-05
	GO:0016021	CC	integral component of membrane	206/2072	2369/40329	3.50503e-10	2.61335e-06
	GO:0016023	CC	cytoplasmic, membrane-bounded vesicle	406/2072	6018/40329	3.6014e-09	2.68521e-05
	GO:0030312	CC	external encapsulating structure	69/2072	693/40329	2.00985e-07	0.00149854
	GO:0031224	CC	intrinsic component of membrane	211/2072	2430/40329	3.09757e-10	2.30954e-06
	GO:0031410	CC	cytoplasmic vesicle	406/2072	6018/40329	3.6014e-09	2.68521e-05
	GO:0031982	CC	vesicle	407/2072	6025/40329	3.01993e-09	2.25166e-05
	GO:0031988	CC	membrane-bounded vesicle	406/2072	6018/40329	3.6014e-09	2.68521e-05
	GO:0044425	CC	membrane part	226/2072	2879/40329	4.04284e-10	3.01434e-06
	GO:0044434	CC	chloroplast part	99/2072	1187/40329	2.55764e-06	0.0190697
	GO:0044435	CC	plastid part	101/2072	1209/40329	1.68081e-06	0.0125321
	GO:0044464	CC	cell part	1409/2072	25491/40329	2.86529e-06	0.0213636
	GO:0097708	CC	intracellular vesicle	406/2072	6018/40329	3.6014e-09	2.68521e-05
	GO:0000166	MF	nucleotide binding	408/2072	4922/40329	3.94717e-10	2.94301e-06
	GO:0001882	MF	nucleoside binding	353/2072	4184/40329	4.51141e-10	3.36371e-06
	GO:0001883	MF	purine nucleoside binding	353/2072	4173/40329	4.28838e-10	3.19742e-06
	GO:0003676	MF	nucleic acid binding	314/2072	12848/40329	6.33105e-10	4.72043e-06
	GO:0003723	MF	RNA binding	76/2072	6064/40329	4.62519e-10	3.44855e-06
	GO:0003964	MF	RNA-directed DNA polymerase activity	36/2072	5329/40329	4.22037e-10	3.14671e-06
	GO:0004175	MF	endopeptidase activity	51/2072	2021/40329	3.04527e-09	2.27055e-05
	GO:0004190	MF	aspartic-type endopeptidase activity	21/2072	1659/40329	2.93343e-10	2.18717e-06
	GO:0004497	MF	monooxygenase activity	51/2072	479/40329	1.05304e-06	0.00785144
	GO:0004518	MF	nuclease activity	23/2072	2648/40329	3.55038e-10	2.64717e-06
	GO:0004519	MF	endonuclease activity	21/2072	2530/40329	3.67371e-10	2.73912e-06
	GO:0004521	MF	endoribonuclease activity	18/2072	2480/40329	3.38381e-10	2.52297e-06
	GO:0004523	MF	RNA-DNA hybrid ribonuclease activity	15/2072	2441/40329	3.39481e-10	2.53117e-06
	GO:0004540	MF	ribonuclease activity	20/2072	2507/40329	3.04955e-10	2.27374e-06
	GO:0004672	MF	protein kinase activity	164/2072	1952/40329	5.87054e-10	4.37708e-06
	GO:0004674	MF	protein serine/threonine kinase activity	138/2072	1627/40329	7.79469e-09	5.81172e-05
	GO:0005506	MF	iron ion binding	68/2072	614/40329	3.17959e-09	2.3707e-05
	GO:0005524	MF	ATP binding	280/2072	3307/40329	3.45267e-10	2.57431e-06
	GO:0008233	MF	peptidase activity	92/2072	3556/40329	3.59434e-10	2.67994e-06
	GO:0008234	MF	cysteine-type peptidase activity	21/2072	1201/40329	1.52972e-09	1.14056e-05
	GO:0008270	MF	zinc ion binding	120/2072	6662/40329	5.32385e-10	3.96946e-06
	GO:0016301	MF	kinase activity	192/2072	2313/40329	4.16298e-10	3.10392e-06
	GO:0016491	MF	oxidoreductase activity	194/2072	2027/40329	3.137e-10	2.33895e-06
	GO:0016705	MF	oxidoreductase activity, acting on paired donors, with incorporation or reduction of molecular oxygen	73/2072	652/40329	5.1876e-10	3.86787e-06
	GO:0016740	MF	transferase activity	414/2072	10332/40329	1.19526e-09	8.91183e-06
	GO:0016772	MF	transferase activity, transferring phosphorus-containing groups	247/2072	7932/40329	5.72281e-10	4.26693e-06
	GO:0016773	MF	phosphotransferase activity, alcohol group as acceptor	179/2072	2123/40329	3.96745e-10	2.95813e-06
	GO:0016779	MF	nucleotidyltransferase activity	50/2072	5540/40329	4.29907e-10	3.20538e-06
	GO:0016787	MF	hydrolase activity	326/2072	9073/40329	5.75681e-10	4.29227e-06
	GO:0016788	MF	hydrolase activity, acting on ester bonds	81/2072	3506/40329	3.57571e-10	2.66605e-06
	GO:0016891	MF	endoribonuclease activity, producing 5'-phosphomonoesters	17/2072	2465/40329	4.05348e-10	3.02228e-06
	GO:0016893	MF	endonuclease activity, active with either ribo- or deoxyribonucleic acids and producing 5'-phosphomonoesters	18/2072	2473/40329	3.17528e-10	2.36749e-06
	GO:0017076	MF	purine nucleotide binding	359/2072	4218/40329	4.07628e-10	3.03927e-06
	GO:0020037	MF	heme binding	66/2072	669/40329	5.21961e-07	0.00389174
	GO:0030170	MF	pyridoxal phosphate binding	22/2072	131/40329	9.10786e-07	0.00679082
	GO:0030554	MF	adenyl nucleotide binding	347/2072	3983/40329	3.81189e-10	2.84214e-06
	GO:0032549	MF	ribonucleoside binding	353/2072	4183/40329	4.50676e-10	3.36024e-06
	GO:0032550	MF	purine ribonucleoside binding	353/2072	4173/40329	4.28838e-10	3.19742e-06
	GO:0032553	MF	ribonucleotide binding	356/2072	4217/40329	4.06012e-10	3.02722e-06
	GO:0032555	MF	purine ribonucleotide binding	353/2072	4173/40329	4.28838e-10	3.19742e-06
	GO:0032559	MF	adenyl ribonucleotide binding	341/2072	3938/40329	3.9839e-10	2.97039e-06
	GO:0034061	MF	DNA polymerase activity	39/2072	5358/40329	4.63108e-10	3.45293e-06
	GO:0035639	MF	purine ribonucleoside triphosphate binding	292/2072	3542/40329	4.30652e-10	3.21094e-06
	GO:0036094	MF	small molecule binding	420/2072	5032/40329	4.64615e-10	3.46417e-06
	GO:0043168	MF	anion binding	419/2072	4652/40329	4.58863e-10	3.42128e-06
	GO:0043169	MF	cation binding	350/2072	9361/40329	6.3301e-10	4.71972e-06
	GO:0043531	MF	ADP binding	71/2072	704/40329	9.40169e-08	0.00070099
	GO:0046872	MF	metal ion binding	348/2072	9340/40329	6.14958e-10	4.58513e-06
	GO:0046906	MF	tetrapyrrole binding	67/2072	705/40329	1.63978e-06	0.0122262
	GO:0046914	MF	transition metal ion binding	220/2072	7629/40329	5.49943e-10	4.10037e-06
	GO:0048037	MF	cofactor binding	77/2072	642/40329	1.99024e-10	1.48392e-06
	GO:0050662	MF	coenzyme binding	50/2072	411/40329	2.55636e-08	0.000190602
	GO:0051213	MF	dioxygenase activity	28/2072	194/40329	8.07302e-07	0.00601924
	GO:0070001	MF	aspartic-type peptidase activity	21/2072	1659/40329	2.93343e-10	2.18717e-06
	GO:0070011	MF	peptidase activity, acting on L-amino acid peptides	80/2072	3328/40329	3.88583e-10	2.89727e-06
	GO:0097159	MF	organic cyclic compound binding	778/2072	17747/40329	1.66429e-09	1.2409e-05
	GO:0097367	MF	carbohydrate derivative binding	359/2072	4254/40329	4.76445e-10	3.55237e-06
	GO:1901265	MF	nucleoside phosphate binding	408/2072	4922/40329	3.94717e-10	2.94301e-06
	GO:1901363	MF	heterocyclic compound binding	778/2072	17745/40329	1.65904e-09	1.23698e-05
