# Supplementary material for: Comparative transcriptomic analysis reveals the mechanistic basis of Pib-mediated broad spectrum resistance against Magnaporthe oryzae
Source: Funct Integr Genomics. 2020 Sep 7;20(6):787–99. doi: 10.1007/s10142-020-00752-x (PMC7585573; doi:10.1007/s10142-020-00752-x)
Supplement: Supplementary file 8 — (XLSX 14 kb) [file 10142_2020_752_MOESM8_ESM.xlsx]

## Sheet: Sheet1
Table S8. KEGG analysis of the set of IRBLb-B SDEGs.
	Term	Pathway id	Database	Ratio_in_study	Ratio_in_pop	Pvalue_uncorrected	Pvalue_corrected
IRBLb-B	Phenylpropanoid biosynthesis	map00940	KEGG PATHWAY	8/33	264/6675	3.15881e-05	0.00085288
	Cyanoamino acid metabolism	map00460	KEGG PATHWAY	3/33	65/6675	0.00390393	0.0527031
	Starch and sucrose metabolism	map00500	KEGG PATHWAY	5/33	250/6675	0.00711619	0.0640457
	Tryptophan metabolism	map00380	KEGG PATHWAY	2/33	44/6675	0.0197	0.132975
	Arginine and proline metabolism	map00330	KEGG PATHWAY	2/33	72/6675	0.0488674	0.164928
	Non-homologous end-joining	map03450	KEGG PATHWAY	1/33	9/6675	0.0436502	0.168365
	Plant-pathogen interaction	map04626	KEGG PATHWAY	4/33	263/6675	0.0392977	0.17684
	Biosynthesis of unsaturated fatty acids	map01040	KEGG PATHWAY	2/33	60/6675	0.0350994	0.189537
	Histidine metabolism	map00340	KEGG PATHWAY	1/33	23/6675	0.107901	0.264849
	Nicotinate and nicotinamide metabolism	map00760	KEGG PATHWAY	1/33	22/6675	0.103454	0.279327
	Linoleic acid metabolism	map00591	KEGG PATHWAY	1/33	21/6675	0.0989859	0.296958
	Inositol phosphate metabolism	map00562	KEGG PATHWAY	1/33	62/6675	0.265594	0.398391
	Fatty acid degradation	map00071	KEGG PATHWAY	1/33	47/6675	0.208436	0.401983
	Nitrogen metabolism	map00910	KEGG PATHWAY	1/33	40/6675	0.180308	0.405692
	Phenylalanine metabolism	map00360	KEGG PATHWAY	1/33	61/6675	0.261911	0.415977
	Diterpenoid biosynthesis	map00904	KEGG PATHWAY	1/33	53/6675	0.231799	0.417238
	Base excision repair	map03410	KEGG PATHWAY	1/33	46/6675	0.204476	0.42468
	Plant hormone signal transduction	map04075	KEGG PATHWAY	2/33	278/6675	0.40234	0.434527
	alpha-Linolenic acid metabolism	map00592	KEGG PATHWAY	1/33	60/6675	0.258211	0.435731
	Citrate cycle (TCA cycle)	map00020	KEGG PATHWAY	1/33	74/6675	0.308419	0.43828
	Protein processing in endoplasmic reticulum	map04141	KEGG PATHWAY	2/33	263/6675	0.37561	0.440934
	Phosphatidylinositol signaling system	map04070	KEGG PATHWAY	1/33	81/6675	0.332272	0.448567
	Peroxisome	map04146	KEGG PATHWAY	1/33	102/6675	0.39914	0.449033
	Pyruvate metabolism	map00620	KEGG PATHWAY	1/33	89/6675	0.358555	0.461
	Carbon fixation in photosynthetic organisms	map00710	KEGG PATHWAY	1/33	89/6675	0.358555	0.461
	Glycolysis / Gluconeogenesis	map00010	KEGG PATHWAY	1/33	151/6675	0.530894	0.551313
	RNA transport	map03013	KEGG PATHWAY	1/33	189/6675	0.613328	0.613328
LTH	Diterpenoid biosynthesis	map00904	KEGG PATHWAY	12/472	53/6675	0.000250235	0.0137629
	Linoleic acid metabolism	map00591	KEGG PATHWAY	7/472	21/6675	0.000410703	0.0150591
	Phenylalanine metabolism	map00360	KEGG PATHWAY	12/472	61/6675	0.000973319	0.021413
	Cysteine and methionine metabolism	map00270	KEGG PATHWAY	20/472	131/6675	0.000808994	0.0222473
	Phenylalanine, tyrosine and tryptophan biosynthesis	map00400	KEGG PATHWAY	13/472	60/6675	0.000222916	0.0245208
	Plant-pathogen interaction	map04626	KEGG PATHWAY	32/472	263/6675	0.00163121	0.0299056
	Amino sugar and nucleotide sugar metabolism	map00520	KEGG PATHWAY	22/472	166/6675	0.00299165	0.0365646
	Glutathione metabolism	map00480	KEGG PATHWAY	18/472	123/6675	0.00236721	0.0371991
	Glycine, serine and threonine metabolism	map00260	KEGG PATHWAY	13/472	81/6675	0.00414589	0.038004
	Ubiquinone and other terpenoid-quinone biosynthesis	map00130	KEGG PATHWAY	10/472	53/6675	0.00350019	0.0385021
	alpha-Linolenic acid metabolism	map00592	KEGG PATHWAY	11/472	60/6675	0.00283233	0.0389446
	Fatty acid elongation	map00062	KEGG PATHWAY	10/472	54/6675	0.00403153	0.0403153
	Pyruvate metabolism	map00620	KEGG PATHWAY	13/472	89/6675	0.00927542	0.0784843
	Fatty acid degradation	map00071	KEGG PATHWAY	8/472	47/6675	0.0160359	0.110247
	Tyrosine metabolism	map00350	KEGG PATHWAY	9/472	55/6675	0.0140566	0.110445
	Alanine, aspartate and glutamate metabolism	map00250	KEGG PATHWAY	9/472	56/6675	0.0157364	0.115401
	Pantothenate and CoA biosynthesis	map00770	KEGG PATHWAY	6/472	32/6675	0.0226937	0.146842
	Isoquinoline alkaloid biosynthesis	map00950	KEGG PATHWAY	6/472	33/6675	0.0261369	0.159725
	Sulfur metabolism	map00920	KEGG PATHWAY	7/472	45/6675	0.036917	0.21373
	Butanoate metabolism	map00650	KEGG PATHWAY	5/472	28/6675	0.0439702	0.23032
	Flavone and flavonol biosynthesis	map00944	KEGG PATHWAY	2/472	5/6675	0.0432369	0.237803
