# Supplementary material for: Comparative transcriptomic analysis reveals the mechanistic basis of Pib-mediated broad spectrum resistance against Magnaporthe oryzae
Source: Funct Integr Genomics. 2020 Sep 7;20(6):787–99. doi: 10.1007/s10142-020-00752-x (PMC7585573; doi:10.1007/s10142-020-00752-x)
Supplement: Supplementary file 9 — (XLSX 11 kb) [file 10142_2020_752_MOESM9_ESM.xlsx]

## Sheet: Sheet1
Table S9. The set of IRBLb-B SDEGs encoding proteins associated with the respiratory burst. FC: fold change in transcript abundance.
Respiratory burst	IRBLb-B	LTH
redox state	Log2FC(IRBLb-B M. oryzae/Mock)	Log2FC(LTH M. oryzae/Mock)	annotation
LOC_Os07g48510	2.375	0.9502	thioredoxin, putative, expressed
LOC_Os04g45090	-2.392	-1.701	cytochrome b561, putative, expressed
LOC_Os01g47760	-2.006	2.189	OsGRX6
LOC_Os02g51370	-2.299	1.626	glutaredoxin, putative, expressed
LOC_Os05g48930	-3.194	-0.2229	OsGRX17
LOC_Os06g09610	-2.282	-1.961	peroxiredoxin, putative, expressed
peroxidases
LOC_Os06g20150	2.53	-2.387	peroxidase precursor, putative, expressed
LOC_Os06g33100	4.307	0.4595	peroxidase precursor, putative, expressed
LOC_Os07g34710	3.409	-0.7798	peroxidase precursor, putative, expressed
LOC_Os07g02440	-3.78	-3.567	peroxidase precursor, putative, expressed
LOC_Os01g22249	3.054	0.2265	peroxidase precursor, putative, expressed
LOC_Os10g02040	2.508	0.0536	peroxidase precursor, putative, expressed
LOC_Os04g39100	-2.983	-1.491	peroxidase precursor, putative, expressed
glutathione S transferases
LOC_Os10g38780	-2.34	-1.473	glutathione S-transferase, putative, expressed
LOC_Os06g12630	-2.401	-1.965	glutathione S-transferase, N-terminal domain containing protein, expressed
LOC_Os12g10730	-2.357	-1.961	glutathione S-transferase, putative, expressed
LOC_Os10g38340	-4.317	0.2121	glutathione S-transferase GSTU6, putative, expressed
LOC_Os03g57200	-2.628	0.1989	glutathione S-transferase, putative, expressed
LOC_Os01g49710	-2.452	2.189	glutathione S-transferase, putative, expressed
LOC_Os01g27210	-2.601	0.2265	glutathione S-transferase, putative, expressed
LOC_Os07g07320	-2.395	-0.6532	glutathione S-transferase, putative, expressed
LOC_Os09g20220	-2.832	0	glutathione S-transferase, putative, expressed
LOC_Os10g22070	-2.608	-0.7595	glutathione S-transferase, putative, expressed
LOC_Os01g27340	-2.04	0.2265	glutathione S-transferase, putative, expressed
LOC_Os01g49720	-2.463	2.189	glutathione S-transferase, putative, expressed
LOC_Os05g34150	-4.907	-1.792	glutathione S-transferase, putative, expressed
LOC_Os10g38740	-3.68	-1.662	glutathione S-transferase, putative, expressed
