# Supplementary material for: Comparative transcriptomic analysis reveals the mechanistic basis of Pib-mediated broad spectrum resistance against Magnaporthe oryzae
Source: Funct Integr Genomics. 2020 Sep 7;20(6):787–99. doi: 10.1007/s10142-020-00752-x (PMC7585573; doi:10.1007/s10142-020-00752-x)
Supplement: Supplementary file 10 — (XLSX 11 kb) [file 10142_2020_752_MOESM10_ESM.xlsx]

## Sheet: Sheet1
Table S10. The set of IRBLb-B SDEGs encoding proteins associated with phytohormone metabolism. FC: fold change in transcript abundance.
Plant hormone	annotation	Log2FC(IRBLb-B M. oryzae/IRBLb-B Mock)	Log2FC(LTH M. oyrzae/LTH Mock)
JA
LOC_Os09g02710	CBS domain containing membrane protein, putative, expressed	-2.621	-1.583
LOC_Os12g37320	lipoxygenase 2.2, chloroplast precursor, putative, expressed	-3.004	-0.7144
LOC_Os03g49260	OsLOX3	2.482	-2.046
LOC_Os01g27230	12-oxophytodienoate reductase, putative, expressed	-3.233	0.2265
LOC_Os06g11280	12-oxophytodienoate reductase, putative, expressed	-2.94	-1.906
Ethylene
LOC_Os09g02710	CBS domain containing membrane protein, putative, expressed	-2.621	-1.583
LOC_Os08g30080	1-aminocyclopropane-1-carboxylate oxidase homolog 4, putative, expressed	-3.444	0
LOC_Os09g28440	Ethylene-Response AP2/ERF Factor	-3.2	-0.9243
LOC_Os03g64260	AP2 domain containing protein, expressed	3.197	-1.095
LOC_Os10g31240	plant protein of unknown function domain containing protein, expressed	-2.96	-2.56
LOC_Os02g52670	AP2 domain containing protein, expressed	-3.828	1.626
LOC_Os08g43210	AP2/EREBP transcription factor gene	3.855	-1.93
LOC_Os05g36100	AP2 domain containing protein, expressed	3.171	-1.792
LOC_Os05g41760	multi-floret spikelet1;APETALA2/ethylene-responsive factor	-3.078	-0.1388
LOC_Os02g06330	AP2 domain containing protein, expressed	-2.909	0.2165
LOC_Os01g54890	ERF transcription factor	-3.221	1.792
LOC_Os12g36630	universal stress protein domain containing protein, putative, expressed	2.813	0.06342
Auxin
LOC_Os01g51060	hydrolase, putative, expressed	-2.412	2.217
LOC_Os06g47620	peptidase, putative, expressed	-2.635	-1.762
LOC_Os08g41280	membrane protein, putative, expressed	-2.056	-1.561
ABA
LOC_Os03g57680	aldehyde oxidase, putative, expressed	2.935	0.1989
LOC_Os01g38580	beta,beta-carotene 9,10-dioxygenase, putative, expressed	-4.78	0.2265
LOC_Os07g05940	OsNCED4	-2.629	0
LOC_Os12g42280	OsNCED5	-3.381	-1.604
LOC_Os12g29400	GRAM domain containing protein, expressed	-2.565	0.2141
