# Supplementary material for: Comparative transcriptomic analysis reveals the mechanistic basis of Pib-mediated broad spectrum resistance against Magnaporthe oryzae
Source: Funct Integr Genomics. 2020 Sep 7;20(6):787–99. doi: 10.1007/s10142-020-00752-x (PMC7585573; doi:10.1007/s10142-020-00752-x)
Supplement: Supplementary file 11 — (XLS 37 kb) [file 10142_2020_752_MOESM11_ESM.xls]

## Sheet: Sheet1
Table S11. The set of IRBLb-B SDEGs encoding signaling kinases. FC: fold change in transcript abundance.
Gene ID	annotation	subfamily	Log2FC(IRBLb-B M. oryzae 36h/IRBLb-B Mock)	Log2FC(LTH M. oryzae 36h/LTH Mock)
RKs
LOC_Os07g03920	lectin-like receptor kinase 7, putative	L-LEC	-4.006	0.7209
LOC_Os02g19530	lectin-like receptor kinase, putative	L-LEC	-3.827	2.573
LOC_Os07g03900	lectin-like receptor kinase, putative	L-LEC	-3.259	-1.229
LOC_Os02g42780	lectin receptor-type protein kinase, putative, expressed	L-LEC	3.717	0
LOC_Os04g01860	cysteine-rich receptor-like protein kinase 7 precursor, putative	L-LEC	2.388	-0.07738
LOC_Os08g02996	receptor-like kinase, putative, expressed	L-LEC	3.018	-0.06686
LOC_Os06g14280	cysteine-rich repeat secretory protein precursor, putative, expressed	L-LEC	-3.88	-2.561
LOC_Os05g02200	cysteine-rich repeat secretory protein 55 precursor, putative, expressed	L-LEC	-2.122	1.014
LOC_Os04g01874	protein kinase, putative, expressed	L-LEC	2.386	-0.07738
LOC_Os01g02440	Ser/Thr receptor-like kinase, putative, expressed	LRK10L	-4.72	2.937
LOC_Os01g02600	Ser/Thr receptor-like kinase, putative, expressed	LRK10L	-2.418	2.937
LOC_Os01g04570	Ser/Thr protein kinase, putative, expressed	LRK10L	2.355	1.338
LOC_Os06g47720	serine/threonine-protein kinase BRI1-like 2 precursor, putative	LRK10L	-3.051	-1.924
LOC_Os09g18260	senescence-induced receptor-like serine/threonine-protein kinase precursor, putative	LRR-Ia	4.869	0.2716
LOC_Os09g18159	light repressible receptor protein kinase, putative, expressed	LRR-Ia	2.228	0.2716
LOC_Os01g60330	inactive receptor kinase At2g26730 precursor, putative, expressed	LRR-III	-2.669	1.208
LOC_Os02g58390	inactive receptor kinase At2g26730 precursor, putative, expressed	LRR-III	-3.312	-1.004
LOC_Os04g52640	SHR5-receptor-like kinase, putative, expressed	LRR-III	2.444	-3.354
LOC_Os08g10310	SHR5-receptor-like kinase, putative, expressed	LRR-III	3.519	-1.24
LOC_Os04g52640	SHR5-receptor-like kinase, putative, expressed	LRR-III	2.444	-3.354
LOC_Os08g10310	SHR5-receptor-like kinase, putative, expressed	LRR-III	3.519	-1.24
LOC_Os12g13300	expressed protein	LRR-III	2.282	-2.203
LOC_Os06g47720	serine/threonine-protein kinase BRI1-like 2 precursor, putative	LRR-XII	-3.051	-1.924
LOC_Os11g40970	receptor-like protein kinase precursor, putative, expressed	LRR-XII	3.272	-0.6582
LOC_Os11g40970	receptor-like protein kinase precursor, putative, expressed	LRR-XII	3.272	-0.6582
LOC_Os01g05870	receptor kinase, putative, expressed	LRR-XII	2.528	0.9526
LOC_Os11g40970	receptor-like protein kinase precursor, putative, expressed	LRR-XII	3.272	-0.6582
LOC_Os03g61310	receptor-like protein kinase, putative, expressed	SD	-2.107	-1.001
LOC_Os04g54020	receptor-like kinase, putative	SD	-5.595	-3.354
LOC_Os04g01320	serine/threonine-protein kinase receptor precursor, putative, expressed	SD	2.507	-1.095
LOC_Os03g61310	receptor-like protein kinase, putative, expressed	SD	-2.107	-1.001
LOC_Os04g34290	protein kinase, putative, expressed	SD	-4.574	-2.119
LOC_Os04g30010	OsWAK45 - OsWAK receptor-like protein kinase, expressed	WAK	2.897	-1.34
LOC_Os03g62430	OsWAK28 - OsWAK receptor-like protein kinase, expressed	WAK	-2.357	-1.951
LOC_Os11g35860	OsWAK120 - OsWAK receptor-like protein kinase	WAK	-3.879	-0.3651
LOC_Os02g41500	OsWAK13 - OsWAK receptor-like protein kinase, expressed	WAK	-3.348	2.809
LOC_Os04g24510	OsWAK36 - OsWAK receptor-like protein kinase, expressed	WAK	-5.413	0.06468
G-protein
LOC_Os03g13860	ras-related protein, putative, expressed		-2.443	-0.6934
LOC_Os01g54590	ras-related protein, putative, expressed		2.734	1.792
calmodulin-related protein
LOC_Os05g10840	calmodulin-binding protein, putative, expressed		-2.406	0.4869
LOC_Os07g43970	calmodulin-binding protein, putative, expressed		-3.45	0
LOC_Os03g06570	IQ calmodulin-binding motif family protein, putative, expressed		-3.064	-1.98
LOC_Os01g04330	OsCML16 - Calmodulin-related calcium sensor protein		-3.27	0.2133
