# Supplementary material for: Comparative transcriptomic analysis reveals the mechanistic basis of Pib-mediated broad spectrum resistance against Magnaporthe oryzae
Source: Funct Integr Genomics. 2020 Sep 7;20(6):787–99. doi: 10.1007/s10142-020-00752-x (PMC7585573; doi:10.1007/s10142-020-00752-x)
Supplement: Supplementary file 12 — (XLSX 12 kb) [file 10142_2020_752_MOESM12_ESM.xlsx]

## Sheet: Sheet2
Table S12. The set of IRBLb-B SDEGs encoding a transcription factor. FC: fold change in transcript abundance.
Gene_id	Gene_description	FC(IRBLb-B M. oryzae 36h/Mock)	Log2FC(IRBLb-B M. oryzae 36h/Mock)	Regulate	IRBLb-B Mock_Fpkm	FC(LTH M. oryzae 36h/Mock)	Log2FC(LTH M. oryzae 36h/Mock)
AP2/ERF
LOC_Os03g64260	AP2 domain containing protein, expressed	9.17	3.197	up	0.222	0.549	-0.8652
LOC_Os05g36100	AP2 domain containing protein, expressed	9.007	3.171	up	0	0.353	-1.501
LOC_Os08g43210	AP2/EREBP transcription factor gene，OsDREB1G	14.47	3.855	up	1.385	0.721	-0.4713
LOC_Os01g21120	AP2 domain containing protein, expressed	0.131	-2.93	down	3.676	0.459	-1.122
LOC_Os01g54890	ERF transcription factor，OsERF922	0.107	-3.221	down	2.879	0.753	-0.4102
LOC_Os02g06330	AP2 domain containing protein, expressed	0.133	-2.909	down	7.121	2.734	1.451
LOC_Os02g42585	AP2 domain containing protein, expressed	0.038	-4.719	down	1.426	7.454	2.898
LOC_Os02g45420	AP2 domain containing protein, expressed	0.081	-3.632	down	0.296	0.361	-1.469
LOC_Os02g52670	AP2 domain containing protein, expressed	0.07	-3.828	down	1.026	0.196	-2.352
LOC_Os03g09170	ethylene-responsive transcription factor, putative, expressed	0.245	-2.031	down	2.814	0.399	-1.324
LOC_Os03g22170	AP2 domain containing protein, expressed	0.095	-3.394	down	1.63	0.566	-0.8205
LOC_Os05g41760	multi-floret spikelet1;APETALA2/ethylene-responsive factor	0.118	-3.078	down	2.531	0.864	-0.2109
LOC_Os05g45954	AP2 domain containing protein, expressed	0.121	-3.046	down	0.567	0.527	-0.9243
LOC_Os06g03670	AP2/EREBP transcription factor gene，OsDREB1C	0.042	-4.581	down	0.795	0.292	-1.775
LOC_Os09g28440	Ethylene-Response AP2/ERF Factor， OsEATB	0.109	-3.2	down	1.584	1	0
bHLH
LOC_Os02g39140	helix-loop-helix DNA-binding domain containing protein, expressed	5.704	2.512	up	12.171	0.078	-3.687
LOC_Os04g41229	helix-loop-helix DNA-binding domain containing protein, expressed	7.537	2.914	up	22.631	2.751	1.46
LOC_Os11g39000	helix-loop-helix DNA-binding domain containing protein, expressed	12.312	3.622	up	0.487	1	0
LOC_Os05g01256	helix-loop-helix DNA-binding domain containing protein, expressed	0.226	-2.146	down	1.331	0.332	-1.59
MYB
LOC_Os08g33660	MYB Transcription Factor, OsMYB106	8.754	3.13	up	0.113	0.258	-1.954
LOC_Os01g18240	MYB family transcription factor, OsMYB61	0.117	-3.092	down	0.194	3.104	1.634
LOC_Os01g50720	MYB family transcription factor, putative, expressed	0.092	-3.446	down	0.6	0.822	-0.2836
LOC_Os05g37060	MYB family transcription factor, putative, expressed	0.06	-4.067	down	0.962	1.058	0.08121
LOC_Os07g37210	MYB family transcription factor, putative, expressed	0.165	-2.601	down	0.939	0.374	-1.418
WRKY
LOC_Os01g09080	WRKY26, expressed	13.68	3.774	up	0.05	2.86	1.516
LOC_Os01g40430	OsWRKY17 - Superfamily of TFs having WRKY and zinc finger domains, expressed	20.14	4.332	up	0	0.33	-1.601
LOC_Os02g53100	OsWRKY32 - Superfamily of TFs having WRKY and zinc finger domains, expressed	19.468	4.283	up	0	3.893	1.961
LOC_Os12g02400	WRKY DNA-binding domain containing protein	0.041	-4.622	down	2.097	1	0
