# Supplementary material for: Comparative transcriptomic analysis reveals the mechanistic basis of Pib-mediated broad spectrum resistance against Magnaporthe oryzae
Source: Funct Integr Genomics. 2020 Sep 7;20(6):787–99. doi: 10.1007/s10142-020-00752-x (PMC7585573; doi:10.1007/s10142-020-00752-x)
Supplement: Supplementary file 13 — (XLSX 11 kb) [file 10142_2020_752_MOESM13_ESM.xlsx]

## Sheet: Sheet1
Table S13 KEGG analysis of SDEGs of inducing in the resistant and susceptible lines
	Term	num	qvalue	per	ratio
IRBLb-B	Phenylpropanoid biosynthesis	4	0.140492	25	0.025
	Starch and sucrose metabolism	3	0.141487	18.75	0.029
	Linoleic acid metabolism	1	0.295197	6.25	0.077
	MAPK signaling pathway - plant	2	0.295197	12.5	0.019
	Nitrogen metabolism	1	0.295197	6.25	0.042
	Plant-pathogen interaction	2	0.295197	12.5	0.017
	Biosynthesis of unsaturated fatty acids	1	0.295197	6.25	0.04
	Cyanoamino acid metabolism	1	0.295197	6.25	0.032
	Phenylalanine metabolism	1	0.295197	6.25	0.029
	alpha-Linolenic acid metabolism	1	0.295197	6.25	0.029
	Tryptophan metabolism	1	0.295197	6.25	0.026
	Protein processing in endoplasmic reticulum	2	0.295197	12.5	0.013
	Arginine and proline metabolism	1	0.295197	6.25	0.026
	Fatty acid degradation	1	0.295197	6.25	0.024
	Biosynthesis of secondary metabolites	6	0.295197	37.5	0.007
	Citrate cycle (TCA cycle)	1	0.296002	6.25	0.021
	Fatty acid metabolism	1	0.296002	6.25	0.02
	Plant hormone signal transduction	2	0.296002	12.5	0.011
	Carbon fixation in photosynthetic organisms	1	0.341286	6.25	0.016
	Peroxisome	1	0.341286	6.25	0.015
LTH	Diterpenoid biosynthesis	8	1.12543e-08	19.512	0.308
	Biosynthesis of secondary metabolites	21	0.00368705	51.22	0.025
	Plant hormone signal transduction	7	0.0735361	17.073	0.038
	Fatty acid elongation	2	0.228138	4.878	0.077
	MAPK signaling pathway - plant	4	0.228138	9.756	0.037
	beta-Alanine metabolism	2	0.228138	4.878	0.074
	Tyrosine metabolism	2	0.228138	4.878	0.069
	Plant-pathogen interaction	4	0.228138	9.756	0.033
	Betalain biosynthesis	1	0.228138	2.439	0.2
	Phenylalanine metabolism	2	0.228138	4.878	0.059
	alpha-Linolenic acid metabolism	2	0.228138	4.878	0.057
	Sesquiterpenoid and triterpenoid biosynthesis	1	0.228138	2.439	0.167
	Arginine and proline metabolism	2	0.238007	4.878	0.051
	Phenylpropanoid biosynthesis	4	0.31103	9.756	0.025
	Selenocompound metabolism	1	0.31103	2.439	0.083
	Indole alkaloid biosynthesis	1	0.31103	2.439	0.083
	Isoquinoline alkaloid biosynthesis	1	0.31103	2.439	0.083
	Linoleic acid metabolism	1	0.316396	2.439	0.077
	Pantothenate and CoA biosynthesis	1	0.429272	2.439	0.05
	Glutathione metabolism	2	0.429272	4.878	0.026
