# Supplementary material for: Comparative transcriptomic analysis reveals the mechanistic basis of Pib-mediated broad spectrum resistance against Magnaporthe oryzae
Source: Funct Integr Genomics. 2020 Sep 7;20(6):787–99. doi: 10.1007/s10142-020-00752-x (PMC7585573; doi:10.1007/s10142-020-00752-x)
Supplement: Supplementary file 14 — (XLSX 11 kb) [file 10142_2020_752_MOESM14_ESM.xlsx]

## Sheet: Sheet1
Table S14 the 2-ΔΔCt statistic data of qRT-PCR
	LTH Mock			LTH Mo			IRBLb-B Mock			IRBLb-B Mo
LOC_Os08g42700	1.07581	0.945311	0.983305	2.71204	2.54235	2.87222	5.56314	5.79707	5.96021	0.178604	0.186684	0.20236
LOC_Os11g11770	0.964951	1.03516	1.00112	2.33506	2.81109	2.33018	3.9768	4.25693	3.92734	0.636531	0.863798	0.877322
LOC_Os11g39160	1.05918	0.937681	1.00688	0.280235	0.22161	0.289417	1.86769	1.74486	1.54869	0.186689	0.215564	0.132449
LOC_Os11g45050	1.0332	1.01684	0.951841	0.421539	0.405651	0.468956	1.59909	2.16982	1.80961	16.575	12.8392	15.1519
LOC_Os12g13550	1.18991	0.965274	0.870634	0.672797	0.827152	0.687346	0.523443	0.596314	0.694788	2.35017	2.41963	3.4502
LOC_Os01g09080	0.777003	1.17888	1.09171	1.77332	1.62678	1.59053	0.175704	0.22624	0.262128	2.49366	2.87748	3.09212
LOC_Os01g40430	0.906319	0.906319	1.21741	44.98	53.6989	49.9693	3.98604	3.21209	5.1772	75.5388	90.7568	84.1466
LOC_Os02g53100	1.08925	0.840819	1.09187	0.601424	0.66081	0.9127	0.747575	0.7625	0.856706	16.3994	13.8375	16.1342
LOC_Os04g52640	0.924117	1.04025	1.04025	63.9354	63.0555	59.5852	40.8779	59.4643	63.9296	339.855	382.492	372.789
LOC_Os02g42780	1.36416	0.772902	0.948442	9.89262	7.70836	7.8813	0.812244	0.733884	0.954392	14.2859	14.459	12.5711
LOC_Os01g54590	1.0872	1.05116	0.875024	9.94996	7.47773	6.64981	1.00884	0.874098	0.890851	6.18472	7.1325	8.94594
LOC_Os09g02710	0.878073	1.04954	1.0851	0.0750247	0.0723285	0.0612477	0.227284	0.303024	0.345754	0.061841	0.0688841	0.0583456
LOC_Os01g27230	0.925578	1.10498	0.977759	0.0258131	0.020197	0.0243894	0.122033	0.115011	0.105736	0.0595987	0.057071	0.0411252
LOC_Os01g22249	0.816431	1.039	1.17886	0.320587	0.334723	0.300852	0.048054	0.0780121	0.0735944	0.71626	0.569638	0.646944
LOC_Os10g38340	0.991377	1.12876	0.893633	0.600372	0.55291	0.639707	6.89372	6.61605	7.19222	3.42274	3.42274	4.21388
LOC_Os05g34150	1.1489	1.00302	0.867779	0.092911	0.072634	0.0960362	0.768319	0.745148	0.842392	1.41736	1.47468	1.60047
